# Supplementary material for: Length Bias Correction in Gene Ontology Enrichment Analysis Using Logistic Regression
Source: PLoS One. 2012 Oct 2;7(10):e46128. doi: 10.1371/journal.pone.0046128 (PMC3462807; doi:10.1371/journal.pone.0046128)
Supplement: Table S1 — Complete GO ranking list by GOglm. (XLS) [file pone.0046128.s001.xls]

## Sheet: Table_S1.csv
	GOID	Over.pvals	Length	Annotation	Pa.anno	rank.GOglm	Ontology	Description
GO:0051704	GO:0051704	1.35201e-39	1908	789	24772	1	BP	multi-organism process
GO:0002376	GO:0002376	2.61592e-24	2172	312	24772	2	BP	immune system process
GO:0071944	GO:0071944	2.32727e-20	1945	2202	13778	3	CC	cell periphery
GO:0050896	GO:0050896	1.19931e-19	1791	4062	24772	4	BP	response to stimulus
GO:0005829	GO:0005829	3.1999e-16	1755	1591	6645	5	CC	cytosol
GO:0009607	GO:0009607	9.65971e-15	1809	643	4657	6	BP	response to biotic stimulus
GO:0005783	GO:0005783	1.88608e-14	1658	403	8548	7	CC	endoplasmic reticulum
GO:0044437	GO:0044437	5.00076e-14	1756	457	7123	8	CC	vacuolar part
GO:0005740	GO:0005740	9.15799e-14	1213	220	934	9	CC	mitochondrial envelope
GO:0042430	GO:0042430	6.56239e-13	1743	55	3880	10	BP	indole-containing compound metabolic process
GO:0009611	GO:0009611	9.66124e-13	1801	164	2381	11	BP	response to wounding
GO:0006725	GO:0006725	4.02233e-12	1623	336	8467	12	BP	cellular aromatic compound metabolic process
GO:0019748	GO:0019748	1.19621e-10	1532	267	10461	13	BP	secondary metabolic process
GO:0043900	GO:0043900	1.29192e-09	1838	25	4326	14	BP	regulation of multi-organism process
GO:0005634	GO:0005634	1.74433e-09	1780	2198	7438	15	CC	nucleus
GO:0030312	GO:0030312	3.50973e-09	1712	528	13778	16	CC	external encapsulating structure
GO:0002682	GO:0002682	6.02824e-09	1841	61	3808	17	BP	regulation of immune system process
GO:0051179	GO:0051179	8.84992e-09	1858	1626	24772	18	BP	localization
GO:0019438	GO:0019438	1.16792e-08	1556	222	5108	19	BP	aromatic compound biosynthetic process
GO:0005773	GO:0005773	2.80952e-08	1734	801	8548	20	CC	vacuole
GO:0051234	GO:0051234	4.13231e-08	1842	1568	24772	21	BP	establishment of localization
GO:0005788	GO:0005788	4.43976e-08	1846	9	590	22	CC	endoplasmic reticulum lumen
GO:0030054	GO:0030054	4.4671e-08	2199	788	22117	23	CC	cell junction
GO:0055044	GO:0055044	6.97388e-08	2200	785	22117	24	CC	symplast
GO:0006955	GO:0006955	1.04503e-07	2213	289	4657	25	BP	immune response
GO:0016265	GO:0016265	1.06369e-07	1948	128	24772	26	BP	death
GO:0043233	GO:0043233	1.68686e-07	1688	474	2997	27	CC	organelle lumen
GO:0045730	GO:0045730	1.78415e-07	1833	6	10461	28	BP	respiratory burst
GO:0070013	GO:0070013	1.79294e-07	1688	474	2991	29	CC	intracellular organelle lumen
GO:0071456	GO:0071456	2.09395e-07	1306	23	506	30	BP	cellular response to hypoxia
GO:0031090	GO:0031090	4.92872e-07	1636	861	10143	31	CC	organelle membrane
GO:0044391	GO:0044391	6.36635e-07	821	249	3180	32	CC	ribosomal subunit
GO:0071453	GO:0071453	7.06e-07	1306	23	568	33	BP	cellular response to oxygen levels
GO:0030613	GO:0030613	8.52248e-07	616	14	1437	34	MF	oxidoreductase activity, acting on phosphorus or arsenic in donors
GO:0052314	GO:0052314	1.35029e-06	1685	10	8467	35	BP	phytoalexin metabolic process
GO:0012505	GO:0012505	1.48788e-06	1460	2136	13778	36	CC	endomembrane system
GO:0009753	GO:0009753	1.65373e-06	1604	169	1057	37	BP	response to jasmonic acid stimulus
GO:0008219	GO:0008219	1.78589e-06	1948	128	11269	38	BP	cell death
GO:0052315	GO:0052315	1.9728e-06	1685	10	5021	39	BP	phytoalexin biosynthetic process
GO:0044431	GO:0044431	2.77435e-06	2065	87	7123	40	CC	Golgi apparatus part
GO:0005886	GO:0005886	3.27948e-06	1996	1763	4977	41	CC	plasma membrane
GO:0034976	GO:0034976	3.6864e-06	1775	16	487	42	BP	response to endoplasmic reticulum stress
GO:0030611	GO:0030611	4.52141e-06	618	15	1437	43	MF	arsenate reductase activity
GO:0016192	GO:0016192	5.16993e-06	1962	223	11880	44	BP	vesicle-mediated transport
GO:0000813	GO:0000813	5.61794e-06	1176	6	1995	45	CC	ESCRT I complex
GO:0009404	GO:0009404	6.64581e-06	975	41	8471	46	BP	toxin metabolic process
GO:0006793	GO:0006793	7.09351e-06	2165	952	8467	47	BP	phosphorus metabolic process
GO:0044429	GO:0044429	1.00269e-05	1247	255	7123	48	CC	mitochondrial part
GO:0005215	GO:0005215	1.64812e-05	1974	1097	24692	49	MF	transporter activity
GO:0015934	GO:0015934	1.66524e-05	799	143	2991	50	CC	large ribosomal subunit
GO:0042277	GO:0042277	2.09935e-05	1294	24	9630	51	MF	peptide binding
GO:0009743	GO:0009743	2.65832e-05	1607	210	1335	52	BP	response to carbohydrate stimulus
GO:0042436	GO:0042436	2.69606e-05	2484	5	207	53	BP	indole-containing compound catabolic process
GO:0051641	GO:0051641	3.59211e-05	1901	489	11896	54	BP	cellular localization
GO:0030246	GO:0030246	4.84589e-05	1779	127	9630	55	MF	carbohydrate binding
GO:0042435	GO:0042435	5.08452e-05	1706	46	650	56	BP	indole-containing compound biosynthetic process
GO:0015935	GO:0015935	5.24826e-05	849	106	2991	57	CC	small ribosomal subunit
GO:0006952	GO:0006952	5.89781e-05	1940	763	2381	58	BP	defense response
GO:0000145	GO:0000145	6.83822e-05	2393	23	1141	59	CC	exocyst
GO:0031407	GO:0031407	7.55374e-05	1850	32	212	60	BP	oxylipin metabolic process
GO:0044036	GO:0044036	8.7985e-05	1716	44	7012	61	BP	cell wall macromolecule metabolic process
GO:0044432	GO:0044432	0.000104471	1781	74	7123	62	CC	endoplasmic reticulum part
GO:0005794	GO:0005794	0.000137165	2079	248	8548	63	CC	Golgi apparatus
GO:0009850	GO:0009850	0.000168427	1706	39	8483	64	BP	auxin metabolic process
GO:0071941	GO:0071941	0.000205766	2701	11	3702	65	BP	nitrogen cycle metabolic process
GO:0009851	GO:0009851	0.000222357	1739	22	5047	66	BP	auxin biosynthetic process
GO:0007568	GO:0007568	0.000224881	1648	101	2296	67	BP	aging
GO:0043648	GO:0043648	0.000331679	1687	78	762	68	BP	dicarboxylic acid metabolic process
GO:0052482	GO:0052482	0.000343965	2537	15	1275	69	BP	defense response by cell wall thickening
GO:0032940	GO:0032940	0.000346879	2072	41	11269	70	BP	secretion by cell
GO:0005742	GO:0005742	0.000447384	870	7	1158	71	CC	mitochondrial outer membrane translocase complex
GO:0052317	GO:0052317	0.000461653	1639	9	170	72	BP	camalexin metabolic process
GO:0070482	GO:0070482	0.000477913	1467	48	2230	73	BP	response to oxygen levels
GO:0008135	GO:0008135	0.000545979	1766	119	1362	74	MF	translation factor activity, nucleic acid binding
GO:0006950	GO:0006950	0.000567983	1770	2114	4657	75	BP	response to stress
GO:0022406	GO:0022406	0.000626065	2317	23	11269	76	BP	membrane docking
GO:0010941	GO:0010941	0.000640198	1756	44	3380	77	BP	regulation of cell death
GO:0004568	GO:0004568	0.000650401	1104	17	400	78	MF	chitinase activity
GO:0002831	GO:0002831	0.000666843	1662	21	905	79	BP	regulation of response to biotic stimulus
GO:0010260	GO:0010260	0.000704401	1905	56	948	80	BP	organ senescence
GO:0034329	GO:0034329	0.000715182	1347	3	294	81	BP	cell junction assembly
GO:0023052	GO:0023052	0.000729491	2052	1006	24772	82	BP	signaling
GO:0052546	GO:0052546	0.000799937	2172	7	116	83	BP	cell wall pectin metabolic process
GO:0043412	GO:0043412	0.000932961	2011	1688	6814	84	BP	macromolecule modification
GO:0016877	GO:0016877	0.00100243	2025	28	477	85	MF	ligase activity, forming carbon-sulfur bonds
GO:0052543	GO:0052543	0.00107956	2563	19	326	86	BP	callose deposition in cell wall
GO:0000502	GO:0000502	0.00117185	1483	54	9176	87	CC	proteasome complex
GO:0006984	GO:0006984	0.00117318	1787	9	1157	88	BP	ER-nucleus signaling pathway
GO:0009072	GO:0009072	0.00118566	1720	64	705	89	BP	aromatic amino acid family metabolic process
GO:0009867	GO:0009867	0.0012075	1711	44	342	90	BP	jasmonic acid mediated signaling pathway
GO:0000781	GO:0000781	0.0012285	2011	4	111	91	CC	chromosome, telomeric region
GO:0010382	GO:0010382	0.00123698	1815	20	6433	92	BP	cellular cell wall macromolecule metabolic process
GO:0010193	GO:0010193	0.0013183	1759	28	2230	93	BP	response to ozone
GO:0051716	GO:0051716	0.00143768	2026	1460	12828	94	BP	cellular response to stimulus
GO:0009073	GO:0009073	0.00157884	1690	49	395	95	BP	aromatic amino acid family biosynthetic process
GO:0044448	GO:0044448	0.00161982	2336	39	6645	96	CC	cell cortex part
GO:0065007	GO:0065007	0.00163152	1834	3283	24772	97	BP	biological regulation
GO:0071554	GO:0071554	0.00170484	1861	245	1604	98	BP	cell wall organization or biogenesis
GO:0016020	GO:0016020	0.00178966	1805	4050	22117	99	CC	membrane
GO:0043171	GO:0043171	0.00184848	2833	3	704	100	BP	peptide catabolic process
GO:0044428	GO:0044428	0.00188004	1811	538	4802	101	CC	nuclear part
GO:0005730	GO:0005730	0.00198522	1526	275	1248	102	CC	nucleolus
GO:0031408	GO:0031408	0.00203321	1911	27	141	103	BP	oxylipin biosynthetic process
GO:0044267	GO:0044267	0.0020492	1792	2492	6677	104	BP	cellular protein metabolic process
GO:0043230	GO:0043230	0.00207823	2151	5	7805	105	CC	extracellular organelle
GO:0050832	GO:0050832	0.00217392	1682	162	913	106	BP	defense response to fungus
GO:0065010	GO:0065010	0.00222372	2151	5	7444	107	CC	extracellular membrane-bounded organelle
GO:0042126	GO:0042126	0.00253374	2673	10	3702	108	BP	nitrate metabolic process
GO:0071555	GO:0071555	0.00255583	1843	138	1375	109	BP	cell wall organization
GO:0060229	GO:0060229	0.0025826	951	4	78	110	MF	lipase activator activity
GO:0004872	GO:0004872	0.00307851	2638	180	24692	111	MF	receptor activity
GO:0004473	GO:0004473	0.00315691	2330	2	137	112	MF	malate dehydrogenase (oxaloacetate-decarboxylating) (NADP+) activity
GO:0005838	GO:0005838	0.00332248	1753	26	9176	113	CC	proteasome regulatory particle
GO:0022624	GO:0022624	0.00332248	1753	26	9176	114	CC	proteasome accessory complex
GO:0005938	GO:0005938	0.00352906	2348	41	8159	115	CC	cell cortex
GO:0052542	GO:0052542	0.00354002	2617	18	884	116	BP	defense response by callose deposition
GO:0010120	GO:0010120	0.00364922	1639	9	93	117	BP	camalexin biosynthetic process
GO:0008289	GO:0008289	0.00379614	1630	187	9630	118	MF	lipid binding
GO:0044248	GO:0044248	0.00383978	1914	594	8501	119	BP	cellular catabolic process
GO:0009056	GO:0009056	0.003866	1908	754	10461	120	BP	catabolic process
GO:0001666	GO:0001666	0.00414103	1484	47	2381	121	BP	response to hypoxia
GO:0042343	GO:0042343	0.0042688	1898	12	102	122	BP	indole glucosinolate metabolic process
GO:0048284	GO:0048284	0.00435617	1854	17	676	123	BP	organelle fusion
GO:0009504	GO:0009504	0.00437614	2156	22	6645	124	CC	cell plate
GO:0017119	GO:0017119	0.00440538	2175	7	1214	125	CC	Golgi transport complex
GO:0050734	GO:0050734	0.00462296	1658	3	212	126	MF	hydroxycinnamoyltransferase activity
GO:0000267	GO:0000267	0.0047473	1974	45	13778	127	CC	cell fraction
GO:0007154	GO:0007154	0.00480566	2032	1144	11269	128	BP	cell communication
GO:0016755	GO:0016755	0.00486389	1954	6	272	129	MF	transferase activity, transferring amino-acyl groups
GO:0019219	GO:0019219	0.00506466	1607	1485	3349	130	BP	regulation of nucleobase-containing compound metabolic process
GO:0009055	GO:0009055	0.00558216	1465	286	24692	131	MF	electron carrier activity
GO:0043090	GO:0043090	0.00571599	1776	6	78	132	BP	amino acid import
GO:0006576	GO:0006576	0.00628511	1697	54	418	133	BP	cellular biogenic amine metabolic process
GO:0044445	GO:0044445	0.00643863	1013	304	6645	134	CC	cytosolic part
GO:0009407	GO:0009407	0.00680284	975	41	678	135	BP	toxin catabolic process
GO:0080086	GO:0080086	0.00682358	1816	6	1761	136	BP	stamen filament development
GO:0048513	GO:0048513	0.00686273	2023	789	1736	137	BP	organ development
GO:0046500	GO:0046500	0.0070484	1984	5	343	138	BP	S-adenosylmethionine metabolic process
GO:0071804	GO:0071804	0.00750966	2120	6	11297	139	BP	cellular potassium ion transport
GO:0006556	GO:0006556	0.00753282	1573	4	187	140	BP	S-adenosylmethionine biosynthetic process
GO:0007005	GO:0007005	0.0078377	1651	43	676	141	BP	mitochondrion organization
GO:0042402	GO:0042402	0.00786516	2017	3	118	142	BP	cellular biogenic amine catabolic process
GO:0009531	GO:0009531	0.00800729	776	2	269	143	CC	secondary cell wall
GO:0070925	GO:0070925	0.00825458	1651	13	805	144	BP	organelle assembly
GO:0019538	GO:0019538	0.00825891	1803	2806	8664	145	BP	protein metabolic process
GO:0005768	GO:0005768	0.00826843	1892	75	8548	146	CC	endosome
GO:0048528	GO:0048528	0.00832572	2218	75	1312	147	BP	post-embryonic root development
GO:0019439	GO:0019439	0.00851244	1989	19	1039	148	BP	aromatic compound catabolic process
GO:0009620	GO:0009620	0.00866216	1812	206	664	149	BP	response to fungus
GO:0010112	GO:0010112	0.00882627	1801	12	101	150	BP	regulation of systemic acquired resistance
GO:0006997	GO:0006997	0.00884944	1969	23	676	151	BP	nucleus organization
GO:0030276	GO:0030276	0.00902674	2440	29	2200	152	MF	clathrin binding
GO:0010468	GO:0010468	0.00929152	1650	1549	3774	153	BP	regulation of gene expression
GO:0005516	GO:0005516	0.00960727	2013	159	2200	154	MF	calmodulin binding
GO:0009225	GO:0009225	0.00987239	1740	36	3135	155	BP	nucleotide-sugar metabolic process
GO:0010178	GO:0010178	0.0101058	1659	7	106	156	MF	IAA-amino acid conjugate hydrolase activity
GO:0042157	GO:0042157	0.0101873	1703	377	6289	157	BP	lipoprotein metabolic process
GO:0034754	GO:0034754	0.0103513	1594	35	8483	158	BP	cellular hormone metabolic process
GO:0071395	GO:0071395	0.0104359	1711	44	502	159	BP	cellular response to jasmonic acid stimulus
GO:0042158	GO:0042158	0.0107692	1703	377	3850	160	BP	lipoprotein biosynthetic process
GO:0000164	GO:0000164	0.0109235	1356	6	6671	161	CC	protein phosphatase type 1 complex
GO:0006402	GO:0006402	0.0111343	2582	13	129	162	BP	mRNA catabolic process
GO:0050789	GO:0050789	0.0114904	1820	3066	24772	163	BP	regulation of biological process
GO:0035252	GO:0035252	0.0116038	1707	7	200	164	MF	UDP-xylosyltransferase activity
GO:0004478	GO:0004478	0.011945	1573	4	122	165	MF	methionine adenosyltransferase activity
GO:0033037	GO:0033037	0.0120598	2697	26	615	166	BP	polysaccharide localization
GO:0008037	GO:0008037	0.0123015	2634	24	11880	167	BP	cell recognition
GO:0070589	GO:0070589	0.0126429	1719	15	4304	168	BP	cellular component macromolecule biosynthetic process
GO:0001067	GO:0001067	0.013126	2308	17	3359	169	MF	regulatory region nucleic acid binding
GO:0008540	GO:0008540	0.013202	2140	12	9176	170	CC	proteasome regulatory particle, base subcomplex
GO:0008121	GO:0008121	0.0136198	657	7	130	171	MF	ubiquinol-cytochrome-c reductase activity
GO:0051553	GO:0051553	0.01433	1671	7	147	172	BP	flavone biosynthetic process
GO:0043450	GO:0043450	0.0149241	1771	27	5021	173	BP	alkene biosynthetic process
GO:0050776	GO:0050776	0.0152948	1879	57	525	174	BP	regulation of immune response
GO:0006266	GO:0006266	0.0153558	3232	4	427	175	BP	DNA ligation
GO:0045275	GO:0045275	0.0158257	1052	17	9812	176	CC	respiratory chain complex III
GO:0080135	GO:0080135	0.0163808	1820	20	3714	177	BP	regulation of cellular response to stress
GO:0043176	GO:0043176	0.0166061	1515	35	9630	178	MF	amine binding
GO:0046903	GO:0046903	0.0166277	2072	41	1812	179	BP	secretion
GO:0080134	GO:0080134	0.0167363	1898	122	2496	180	BP	regulation of response to stress
GO:0043449	GO:0043449	0.0168126	1771	27	8467	181	BP	cellular alkene metabolic process
GO:0042445	GO:0042445	0.0170788	1648	80	10505	182	BP	hormone metabolic process
GO:0060548	GO:0060548	0.0173503	1812	17	425	183	BP	negative regulation of cell death
GO:0072665	GO:0072665	0.0174051	2214	22	147	184	BP	protein localization to vacuole
GO:0042645	GO:0042645	0.0175572	3078	2	345	185	CC	mitochondrial nucleoid
GO:0010200	GO:0010200	0.0177179	1382	123	221	186	BP	response to chitin
GO:0031406	GO:0031406	0.017883	1428	63	9630	187	MF	carboxylic acid binding
GO:0009163	GO:0009163	0.0180263	1461	9	174	188	BP	nucleoside biosynthetic process
GO:0019471	GO:0019471	0.0180967	1155	10	919	189	BP	4-hydroxyproline metabolic process
GO:0009411	GO:0009411	0.0181873	1852	82	547	190	BP	response to UV
GO:0010383	GO:0010383	0.0182446	1951	27	193	191	BP	cell wall polysaccharide metabolic process
GO:0007033	GO:0007033	0.0184246	3522	17	676	192	BP	vacuole organization
GO:0004564	GO:0004564	0.0185838	2111	9	400	193	MF	beta-fructofuranosidase activity
GO:0051259	GO:0051259	0.0187105	2053	16	154	194	BP	protein oligomerization
GO:0016860	GO:0016860	0.0193476	1446	45	233	195	MF	intramolecular oxidoreductase activity
GO:0048830	GO:0048830	0.0194006	2319	3	301	196	BP	adventitious root development
GO:0016684	GO:0016684	0.019734	1310	81	1437	197	MF	oxidoreductase activity, acting on peroxide as acceptor
GO:0005507	GO:0005507	0.0205056	1427	188	1884	198	MF	copper ion binding
GO:0051171	GO:0051171	0.0211193	1615	1507	4002	199	BP	regulation of nitrogen compound metabolic process
GO:0006102	GO:0006102	0.0212948	2047	11	762	200	BP	isocitrate metabolic process
GO:0030234	GO:0030234	0.0213103	1639	263	24692	201	MF	enzyme regulator activity
GO:0009109	GO:0009109	0.0216586	2028	15	168	202	BP	coenzyme catabolic process
GO:0016652	GO:0016652	0.0220358	2282	4	100	203	MF	oxidoreductase activity, acting on NADH or NADPH, NAD or NADP as acceptor
GO:0008171	GO:0008171	0.0231669	1196	23	226	204	MF	O-methyltransferase activity
GO:0043062	GO:0043062	0.0233116	1778	4	820	205	BP	extracellular structure organization
GO:0006467	GO:0006467	0.0241391	1179	4	2017	206	BP	protein thiol-disulfide exchange
GO:0090351	GO:0090351	0.0242869	1964	102	1138	207	BP	seedling development
GO:0006575	GO:0006575	0.0244495	1549	45	388	208	BP	cellular modified amino acid metabolic process
GO:0004834	GO:0004834	0.0246138	1529	6	71	209	MF	tryptophan synthase activity
GO:0031329	GO:0031329	0.0251143	2139	47	2634	210	BP	regulation of cellular catabolic process
GO:0031123	GO:0031123	0.0255698	2174	23	416	211	BP	RNA 3'-end processing
GO:0009860	GO:0009860	0.0260661	2005	65	1252	212	BP	pollen tube growth
GO:0072666	GO:0072666	0.0261644	2214	22	96	213	BP	establishment of protein localization to vacuole
GO:0015807	GO:0015807	0.0267807	1805	4	78	214	BP	L-amino acid transport
GO:0051552	GO:0051552	0.0268743	1671	7	669	215	BP	flavone metabolic process
GO:0051252	GO:0051252	0.0272049	1580	1422	2706	216	BP	regulation of RNA metabolic process
GO:0005739	GO:0005739	0.027405	1645	968	8548	217	CC	mitochondrion
GO:0009696	GO:0009696	0.0275628	1753	20	696	218	BP	salicylic acid metabolic process
GO:0009894	GO:0009894	0.0277551	2227	50	3018	219	BP	regulation of catabolic process
GO:0005750	GO:0005750	0.0278389	1052	17	154	220	CC	mitochondrial respiratory chain complex III
GO:0000975	GO:0000975	0.0282531	2308	17	1544	221	MF	regulatory region DNA binding
GO:0016765	GO:0016765	0.0288506	1304	107	2765	222	MF	transferase activity, transferring alkyl or aryl (other than methyl) groups
GO:0051955	GO:0051955	0.0294806	721	3	78	223	BP	regulation of amino acid transport
GO:0033356	GO:0033356	0.0308701	1764	3	40	224	BP	UDP-L-arabinose metabolic process
GO:0046217	GO:0046217	0.0312038	1685	10	346	225	BP	indole phytoalexin metabolic process
GO:0051603	GO:0051603	0.0320569	1927	219	670	226	BP	proteolysis involved in cellular protein catabolic process
GO:0000723	GO:0000723	0.0324295	3745	11	427	227	BP	telomere maintenance
GO:0048544	GO:0048544	0.0325376	2634	24	261	228	BP	recognition of pollen
GO:0015802	GO:0015802	0.0331951	1934	5	78	229	BP	basic amino acid transport
GO:0044462	GO:0044462	0.0332091	1996	4	13778	230	CC	external encapsulating structure part
GO:0070370	GO:0070370	0.0332342	1347	4	34	231	BP	cellular heat acclimation
GO:0052386	GO:0052386	0.0341414	2511	20	139	232	BP	cell wall thickening
GO:0005839	GO:0005839	0.0341636	1105	22	9176	233	CC	proteasome core complex
GO:0010227	GO:0010227	0.0342036	1381	16	1046	234	BP	floral organ abscission
GO:0034605	GO:0034605	0.0344067	1228	12	612	235	BP	cellular response to heat
GO:0042221	GO:0042221	0.0350901	1691	1990	4657	236	BP	response to chemical stimulus
GO:0042446	GO:0042446	0.0352401	1640	46	5220	237	BP	hormone biosynthetic process
GO:0031234	GO:0031234	0.0369491	1975	62	9142	238	CC	extrinsic to internal side of plasma membrane
GO:0019825	GO:0019825	0.0369809	1730	177	9630	239	MF	oxygen binding
GO:0050897	GO:0050897	0.0374574	1616	43	1884	240	MF	cobalt ion binding
GO:0018342	GO:0018342	0.0381348	1531	5	1804	241	BP	protein prenylation
GO:0008154	GO:0008154	0.038482	2065	19	250	242	BP	actin polymerization or depolymerization
GO:0055086	GO:0055086	0.0385961	2048	264	4082	243	BP	nucleobase-containing small molecule metabolic process
GO:0015276	GO:0015276	0.0395857	2788	26	86	244	MF	ligand-gated ion channel activity
GO:0070001	GO:0070001	0.0396217	1668	63	504	245	MF	aspartic-type peptidase activity
GO:0042219	GO:0042219	0.039701	2443	4	99	246	BP	cellular modified amino acid catabolic process
GO:0006140	GO:0006140	0.0402239	2027	35	2039	247	BP	regulation of nucleotide metabolic process
GO:0006732	GO:0006732	0.0410589	1678	141	255	248	BP	coenzyme metabolic process
GO:0015179	GO:0015179	0.0417613	1671	9	70	249	MF	L-amino acid transmembrane transporter activity
GO:0002679	GO:0002679	0.0421109	1942	5	877	250	BP	respiratory burst involved in defense response
GO:0080026	GO:0080026	0.0423662	2576	5	314	251	BP	response to indolebutyric acid stimulus
GO:0048583	GO:0048583	0.0428084	1932	261	6515	252	BP	regulation of response to stimulus
GO:0045489	GO:0045489	0.0432051	1841	15	112	253	BP	pectin biosynthetic process
GO:0019511	GO:0019511	0.0442177	1155	10	35	254	BP	peptidyl-proline hydroxylation
GO:0031982	GO:0031982	0.0442825	2058	48	7775	255	CC	vesicle
GO:0048229	GO:0048229	0.0442839	2156	247	2106	256	BP	gametophyte development
GO:0016050	GO:0016050	0.0446371	1992	17	676	257	BP	vesicle organization
GO:0016829	GO:0016829	0.0446383	1701	280	8198	258	MF	lyase activity
GO:0005741	GO:0005741	0.0447987	1209	20	277	259	CC	mitochondrial outer membrane
GO:0005834	GO:0005834	0.0448278	1989	61	1140	260	CC	heterotrimeric G-protein complex
GO:0045551	GO:0045551	0.0448744	1268	11	137	261	MF	cinnamyl-alcohol dehydrogenase activity
GO:0009684	GO:0009684	0.0467239	1582	11	413	262	BP	indoleacetic acid biosynthetic process
GO:0045488	GO:0045488	0.0481965	1855	22	173	263	BP	pectin metabolic process
GO:0000059	GO:0000059	0.0498176	3593	12	158	264	BP	protein import into nucleus, docking
GO:0007030	GO:0007030	0.0502621	2176	8	676	265	BP	Golgi organization
GO:0005635	GO:0005635	0.0509192	2619	64	4662	266	CC	nuclear envelope
GO:0048731	GO:0048731	0.0509218	2023	790	2215	267	BP	system development
GO:0048653	GO:0048653	0.0510422	1814	34	1761	268	BP	anther development
GO:0072521	GO:0072521	0.051164	2184	193	3705	269	BP	purine-containing compound metabolic process
GO:0005774	GO:0005774	0.0512198	1759	453	933	270	CC	vacuolar membrane
GO:0035265	GO:0035265	0.0514437	1773	15	403	271	BP	organ growth
GO:0008541	GO:0008541	0.0522737	1516	12	9176	272	CC	proteasome regulatory particle, lid subcomplex
GO:0051131	GO:0051131	0.0525334	2762	3	131	273	BP	chaperone-mediated protein complex assembly
GO:2000022	GO:2000022	0.0526534	1756	4	166	274	BP	regulation of jasmonic acid mediated signaling pathway
GO:0072531	GO:0072531	0.0530661	1484	7	548	275	BP	pyrimidine-containing compound transmembrane transport
GO:0043228	GO:0043228	0.0532419	1513	880	7775	276	CC	non-membrane-bounded organelle
GO:0043232	GO:0043232	0.0533406	1513	880	7769	277	CC	intracellular non-membrane-bounded organelle
GO:0007062	GO:0007062	0.0539113	3471	13	378	278	BP	sister chromatid cohesion
GO:0033036	GO:0033036	0.0540972	1721	530	1891	279	BP	macromolecule localization
GO:0080167	GO:0080167	0.054193	1465	123	1521	280	BP	response to karrikin
GO:0006623	GO:0006623	0.05438	2214	22	159	281	BP	protein targeting to vacuole
GO:0016298	GO:0016298	0.0550691	1790	110	983	282	MF	lipase activity
GO:0038023	GO:0038023	0.0572534	2867	148	385	283	MF	signaling receptor activity
GO:0043167	GO:0043167	0.0587876	1694	1883	9630	284	MF	ion binding
GO:0009987	GO:0009987	0.0589043	1793	8953	24772	285	BP	cellular process
GO:0051865	GO:0051865	0.0593802	1611	9	133	286	BP	protein autoubiquitination
GO:0031053	GO:0031053	0.0614963	3202	4	173	287	BP	primary miRNA processing
GO:0042278	GO:0042278	0.061737	1606	26	234	288	BP	purine nucleoside metabolic process
GO:0015691	GO:0015691	0.0617512	2332	9	79	289	BP	cadmium ion transport
GO:0006862	GO:0006862	0.0617871	1528	11	53	290	BP	nucleotide transport
GO:0015112	GO:0015112	0.0632091	1986	14	72	291	MF	nitrate transmembrane transporter activity
GO:0031420	GO:0031420	0.0642258	1888	6	2245	292	MF	alkali metal ion binding
GO:0006855	GO:0006855	0.0649728	2376	50	479	293	BP	drug transmembrane transport
GO:0071845	GO:0071845	0.0661295	1716	19	824	294	BP	cellular component disassembly at cellular level
GO:0007034	GO:0007034	0.066599	2237	32	423	295	BP	vacuolar transport
GO:0005092	GO:0005092	0.0666589	1585	7	82	296	MF	GDP-dissociation inhibitor activity
GO:0009846	GO:0009846	0.0675491	2723	39	2199	297	BP	pollen germination
GO:0031124	GO:0031124	0.0677526	2550	8	108	298	BP	mRNA 3'-end processing
GO:0016998	GO:0016998	0.068558	1342	17	887	299	BP	cell wall macromolecule catabolic process
GO:0034655	GO:0034655	0.0689963	2515	85	3164	300	BP	nucleobase-containing compound catabolic process
GO:0019566	GO:0019566	0.0692742	2139	6	37	301	BP	arabinose metabolic process
GO:0015215	GO:0015215	0.0693383	1481	6	48	302	MF	nucleotide transmembrane transporter activity
GO:0016801	GO:0016801	0.0705452	1417	8	2941	303	MF	hydrolase activity, acting on ether bonds
GO:0006122	GO:0006122	0.0706177	728	5	34	304	BP	mitochondrial electron transport, ubiquinol to cytochrome c
GO:0006184	GO:0006184	0.0710316	2158	36	81	305	BP	GTP catabolic process
GO:0070592	GO:0070592	0.0711964	1719	15	119	306	BP	cell wall polysaccharide biosynthetic process
GO:0009900	GO:0009900	0.0715837	1675	13	99	307	BP	dehiscence
GO:0022834	GO:0022834	0.0720004	2788	26	61	308	MF	ligand-gated channel activity
GO:0006417	GO:0006417	0.0726526	1564	32	3203	309	BP	regulation of translation
GO:0016209	GO:0016209	0.0726636	1280	109	24692	310	MF	antioxidant activity
GO:0005515	GO:0005515	0.0730492	1876	1965	9630	311	MF	protein binding
GO:0042401	GO:0042401	0.0743949	1653	39	217	312	BP	cellular biogenic amine biosynthetic process
GO:0046620	GO:0046620	0.0753786	1777	7	91	313	BP	regulation of organ growth
GO:0005840	GO:0005840	0.0757517	979	393	7067	314	CC	ribosome
GO:0016880	GO:0016880	0.076209	1732	9	358	315	MF	acid-ammonia (or amide) ligase activity
GO:0010262	GO:0010262	0.0774309	1034	6	403	316	BP	somatic embryogenesis
GO:0070062	GO:0070062	0.077521	2151	5	51	317	CC	extracellular vesicular exosome
GO:0009875	GO:0009875	0.0785918	2585	28	1648	318	BP	pollen-pistil interaction
GO:0080029	GO:0080029	0.0798133	1769	4	666	319	BP	cellular response to boron-containing substance levels
GO:0009683	GO:0009683	0.0798693	1537	12	448	320	BP	indoleacetic acid metabolic process
GO:0042451	GO:0042451	0.0799298	1514	8	129	321	BP	purine nucleoside biosynthetic process
GO:0000725	GO:0000725	0.0809896	2225	20	208	322	BP	recombinational repair
GO:0009309	GO:0009309	0.0814047	1688	183	736	323	BP	amine biosynthetic process
GO:0009652	GO:0009652	0.0820935	1900	3	70	324	BP	thigmotropism
GO:0035967	GO:0035967	0.0827382	1820	10	906	325	BP	cellular response to topologically incorrect protein
GO:0016778	GO:0016778	0.0827862	1783	10	1547	326	MF	diphosphotransferase activity
GO:0071702	GO:0071702	0.0844645	1521	216	1812	327	BP	organic substance transport
GO:0001653	GO:0001653	0.0845087	3051	5	170	328	MF	peptide receptor activity
GO:0019321	GO:0019321	0.0850871	1679	33	162	329	BP	pentose metabolic process
GO:0009060	GO:0009060	0.0855841	2074	21	100	330	BP	aerobic respiration
GO:0031974	GO:0031974	0.0860276	1673	481	22117	331	CC	membrane-enclosed lumen
GO:0016706	GO:0016706	0.0872204	1236	53	223	332	MF	oxidoreductase activity, acting on paired donors, with incorporation or reduction of molecular oxygen, 2-oxoglutarate as one donor, and incorporation of one atom each of oxygen into both donors
GO:0051336	GO:0051336	0.0873077	1871	45	125	333	BP	regulation of hydrolase activity
GO:0044270	GO:0044270	0.0875386	2323	115	4073	334	BP	cellular nitrogen compound catabolic process
GO:0009838	GO:0009838	0.0875717	1372	19	2296	335	BP	abscission
GO:0051345	GO:0051345	0.0878	2160	5	87	336	BP	positive regulation of hydrolase activity
GO:0015893	GO:0015893	0.0886799	2365	52	1813	337	BP	drug transport
GO:0005506	GO:0005506	0.0893475	1571	253	1884	338	MF	iron ion binding
GO:0009559	GO:0009559	0.0894722	1838	17	435	339	BP	embryo sac central cell differentiation
GO:0010167	GO:0010167	0.0894945	1683	18	566	340	BP	response to nitrate
GO:0009975	GO:0009975	0.0900079	1834	16	8198	341	MF	cyclase activity
GO:0048825	GO:0048825	0.0901481	1809	26	546	342	BP	cotyledon development
GO:0031970	GO:0031970	0.0903106	961	9	2991	343	CC	organelle envelope lumen
GO:0010316	GO:0010316	0.0904675	2063	4	1139	344	CC	pyrophosphate-dependent phosphofructokinase complex
GO:0046493	GO:0046493	0.0912102	1374	2	123	345	BP	lipid A metabolic process
GO:0048868	GO:0048868	0.0925004	1918	91	1097	346	BP	pollen tube development
GO:0000151	GO:0000151	0.0928131	2281	189	9176	347	CC	ubiquitin ligase complex
GO:0009245	GO:0009245	0.0931887	1374	2	81	348	BP	lipid A biosynthetic process
GO:0010337	GO:0010337	0.0936089	1791	9	46	349	BP	regulation of salicylic acid metabolic process
GO:0048268	GO:0048268	0.0953991	1988	13	131	350	BP	clathrin coat assembly
GO:0015980	GO:0015980	0.0958869	1436	96	957	351	BP	energy derivation by oxidation of organic compounds
GO:0046423	GO:0046423	0.0965587	1061	4	59	352	MF	allene-oxide cyclase activity
GO:0006464	GO:0006464	0.0980036	2023	1563	3737	353	BP	protein modification process
GO:0030173	GO:0030173	0.098122	2106	5	37	354	CC	integral to Golgi membrane
GO:0032324	GO:0032324	0.0981338	1562	6	170	355	BP	molybdopterin cofactor biosynthetic process
GO:0005643	GO:0005643	0.098802	3191	19	583	356	CC	nuclear pore
GO:0006004	GO:0006004	0.0988034	1942	5	118	357	BP	fucose metabolic process
GO:0048193	GO:0048193	0.0989442	1862	60	561	358	BP	Golgi vesicle transport
GO:0031300	GO:0031300	0.100696	1700	44	3694	359	CC	intrinsic to organelle membrane
GO:0032774	GO:0032774	0.100865	1603	1496	5463	360	BP	RNA biosynthetic process
GO:0048437	GO:0048437	0.101315	2032	140	1108	361	BP	floral organ development
GO:0010244	GO:0010244	0.101884	1519	4	57	362	BP	response to low fluence blue light stimulus by blue low-fluence system
GO:0005509	GO:0005509	0.102076	1483	177	2245	363	MF	calcium ion binding
GO:0051258	GO:0051258	0.102086	1976	23	131	364	BP	protein polymerization
GO:0004576	GO:0004576	0.102784	2181	6	312	365	MF	oligosaccharyl transferase activity
GO:0016840	GO:0016840	0.102817	1643	23	333	366	MF	carbon-nitrogen lyase activity
GO:0061134	GO:0061134	0.10334	750	29	349	367	MF	peptidase regulator activity
GO:0016656	GO:0016656	0.103403	1639	4	35	368	MF	monodehydroascorbate reductase (NADH) activity
GO:0016143	GO:0016143	0.104398	1670	57	234	369	BP	S-glycoside metabolic process
GO:0044440	GO:0044440	0.104525	1293	26	7123	370	CC	endosomal part
GO:0006278	GO:0006278	0.105041	3163	7	121	371	BP	RNA-dependent DNA replication
GO:0009969	GO:0009969	0.105383	1850	5	72	372	BP	xyloglucan biosynthetic process
GO:0031507	GO:0031507	0.1054	2088	4	72	373	BP	heterochromatin assembly
GO:0001871	GO:0001871	0.105552	1268	20	9630	374	MF	pattern binding
GO:0032200	GO:0032200	0.105832	3745	11	239	375	BP	telomere organization
GO:0010204	GO:0010204	0.106385	2200	10	1157	376	BP	defense response signaling pathway, resistance gene-independent
GO:0043492	GO:0043492	0.107338	3144	149	337	377	MF	ATPase activity, coupled to movement of substances
GO:0043244	GO:0043244	0.107526	1611	3	90	378	BP	regulation of protein complex disassembly
GO:0032973	GO:0032973	0.108381	937	4	78	379	BP	amino acid export
GO:0009863	GO:0009863	0.108909	1810	31	1158	380	BP	salicylic acid mediated signaling pathway
GO:0071396	GO:0071396	0.109028	1325	3	460	381	BP	cellular response to lipid
GO:0070717	GO:0070717	0.110471	1536	11	40	382	MF	poly-purine tract binding
GO:0008641	GO:0008641	0.110491	2034	9	8198	383	MF	small protein activating enzyme activity
GO:0051253	GO:0051253	0.110928	1914	121	2521	384	BP	negative regulation of RNA metabolic process
GO:0008061	GO:0008061	0.111851	999	7	21	385	MF	chitin binding
GO:0015865	GO:0015865	0.111953	1534	10	38	386	BP	purine nucleotide transport
GO:0006537	GO:0006537	0.11214	4047	4	37	387	BP	glutamate biosynthetic process
GO:0002237	GO:0002237	0.112406	2146	16	1836	388	BP	response to molecule of bacterial origin
GO:0009438	GO:0009438	0.112561	1434	5	27	389	BP	methylglyoxal metabolic process
GO:0044433	GO:0044433	0.112611	2135	25	7123	390	CC	cytoplasmic vesicle part
GO:0032535	GO:0032535	0.112687	2297	29	1266	391	BP	regulation of cellular component size
GO:0042546	GO:0042546	0.113132	2002	93	447	392	BP	cell wall biogenesis
GO:0070547	GO:0070547	0.113292	1512	4	52	393	MF	L-tyrosine aminotransferase activity
GO:0008652	GO:0008652	0.114218	1708	170	606	394	BP	cellular amino acid biosynthetic process
GO:0034399	GO:0034399	0.116516	3024	5	583	395	CC	nuclear periphery
GO:0016740	GO:0016740	0.117674	2038	2391	8198	396	MF	transferase activity
GO:0009116	GO:0009116	0.119296	1485	41	295	397	BP	nucleoside metabolic process
GO:0046503	GO:0046503	0.120168	1766	4	128	398	BP	glycerolipid catabolic process
GO:0004190	GO:0004190	0.120804	1668	63	303	399	MF	aspartic-type endopeptidase activity
GO:0031228	GO:0031228	0.121836	2106	5	137	400	CC	intrinsic to Golgi membrane
GO:0080090	GO:0080090	0.124195	1620	1617	8719	401	BP	regulation of primary metabolic process
GO:0051213	GO:0051213	0.125417	1443	78	1437	402	MF	dioxygenase activity
GO:0044272	GO:0044272	0.12583	1587	88	5078	403	BP	sulfur compound biosynthetic process
GO:0006564	GO:0006564	0.125915	1993	3	26	404	BP	L-serine biosynthetic process
GO:0016874	GO:0016874	0.126121	2035	408	8198	405	MF	ligase activity
GO:0006518	GO:0006518	0.126645	1408	24	8467	406	BP	peptide metabolic process
GO:0030117	GO:0030117	0.127235	2012	27	7806	407	CC	membrane coat
GO:0004040	GO:0004040	0.128307	1894	5	57	408	MF	amidase activity
GO:0050660	GO:0050660	0.128482	1841	79	195	409	MF	flavin adenine dinucleotide binding
GO:0016023	GO:0016023	0.128772	2035	42	7441	410	CC	cytoplasmic membrane-bounded vesicle
GO:0030551	GO:0030551	0.128936	2510	27	2101	411	MF	cyclic nucleotide binding
GO:0003824	GO:0003824	0.129475	1916	6905	24692	412	MF	catalytic activity
GO:0006968	GO:0006968	0.130534	1665	4	877	413	BP	cellular defense response
GO:0015695	GO:0015695	0.130673	1738	6	338	414	BP	organic cation transport
GO:0051015	GO:0051015	0.133457	2688	14	69	415	MF	actin filament binding
GO:0044269	GO:0044269	0.134239	1766	4	687	416	BP	glycerol ether catabolic process
GO:0005743	GO:0005743	0.134264	1211	192	290	417	CC	mitochondrial inner membrane
GO:0051493	GO:0051493	0.135594	2532	19	154	418	BP	regulation of cytoskeleton organization
GO:0007165	GO:0007165	0.137181	2067	985	3844	419	BP	signal transduction
GO:0031930	GO:0031930	0.13742	2143	4	1157	420	BP	mitochondria-nucleus signaling pathway
GO:0005761	GO:0005761	0.138347	901	6	345	421	CC	mitochondrial ribosome
GO:0009759	GO:0009759	0.138761	1628	6	84	422	BP	indole glucosinolate biosynthetic process
GO:0010921	GO:0010921	0.141952	792	4	56	423	BP	regulation of phosphatase activity
GO:0019953	GO:0019953	0.142034	1708	64	1237	424	BP	sexual reproduction
GO:0043295	GO:0043295	0.142199	1030	10	28	425	MF	glutathione binding
GO:0070568	GO:0070568	0.142512	2190	7	176	426	MF	guanylyltransferase activity
GO:0022626	GO:0022626	0.142784	970	283	486	427	CC	cytosolic ribosome
GO:0034623	GO:0034623	0.143446	1656	18	232	428	BP	cellular macromolecular complex disassembly
GO:0006491	GO:0006491	0.144188	2114	6	112	429	BP	N-glycan processing
GO:0008535	GO:0008535	0.144741	1412	2	131	430	BP	respiratory chain complex IV assembly
GO:0080144	GO:0080144	0.145484	1656	4	161	431	BP	amino acid homeostasis
GO:0006310	GO:0006310	0.145504	2487	68	427	432	BP	DNA recombination
GO:0005471	GO:0005471	0.147449	1693	6	82	433	MF	ATP:ADP antiporter activity
GO:0008287	GO:0008287	0.147511	1743	41	13780	434	CC	protein serine/threonine phosphatase complex
GO:0000339	GO:0000339	0.148416	1524	4	1362	435	MF	RNA cap binding
GO:0015988	GO:0015988	0.150855	1969	6	79	436	BP	energy coupled proton transport, against electrochemical gradient
GO:0016409	GO:0016409	0.151748	2150	3	212	437	MF	palmitoyltransferase activity
GO:0015996	GO:0015996	0.153638	1940	12	60	438	BP	chlorophyll catabolic process
GO:0006783	GO:0006783	0.154668	1637	9	123	439	BP	heme biosynthetic process
GO:0034219	GO:0034219	0.154973	1580	10	502	440	BP	carbohydrate transmembrane transport
GO:0009814	GO:0009814	0.156587	1923	123	808	441	BP	defense response, incompatible interaction
GO:0044038	GO:0044038	0.156633	1719	15	114	442	BP	cell wall macromolecule biosynthetic process
GO:0008318	GO:0008318	0.157403	1613	5	33	443	MF	protein prenyltransferase activity
GO:0048040	GO:0048040	0.158215	1550	7	61	444	MF	UDP-glucuronate decarboxylase activity
GO:0016713	GO:0016713	0.159679	2028	6	421	445	MF	oxidoreductase activity, acting on paired donors, with incorporation or reduction of molecular oxygen, reduced iron-sulfur protein as one donor, and incorporation of one atom of oxygen
GO:0004721	GO:0004721	0.160618	1762	178	299	446	MF	phosphoprotein phosphatase activity
GO:0006351	GO:0006351	0.160854	1601	1494	4374	447	BP	transcription, DNA-dependent
GO:0016820	GO:0016820	0.162244	3109	151	1602	448	MF	hydrolase activity, acting on acid anhydrides, catalyzing transmembrane movement of substances
GO:0051646	GO:0051646	0.163955	4261	4	23	449	BP	mitochondrion localization
GO:0050794	GO:0050794	0.165164	1783	2767	11416	450	BP	regulation of cellular process
GO:0034654	GO:0034654	0.165294	1920	126	3458	451	BP	nucleobase-containing compound biosynthetic process
GO:0010185	GO:0010185	0.167194	1665	4	108	452	BP	regulation of cellular defense response
GO:0010020	GO:0010020	0.167235	1868	18	92	453	BP	chloroplast fission
GO:0070003	GO:0070003	0.168072	1089	19	504	454	MF	threonine-type peptidase activity
GO:0051707	GO:0051707	0.168564	1834	621	903	455	BP	response to other organism
GO:0048588	GO:0048588	0.16926	2119	100	450	456	BP	developmental cell growth
GO:0042168	GO:0042168	0.170428	1451	13	147	457	BP	heme metabolic process
GO:0046039	GO:0046039	0.172508	2067	39	151	458	BP	GTP metabolic process
GO:0031359	GO:0031359	0.172719	1440	7	1195	459	CC	integral to chloroplast outer membrane
GO:0065008	GO:0065008	0.173367	1943	448	3946	460	BP	regulation of biological quality
GO:0033993	GO:0033993	0.173744	1325	3	1335	461	BP	response to lipid
GO:0045735	GO:0045735	0.17456	1195	34	24692	462	MF	nutrient reservoir activity
GO:0072655	GO:0072655	0.175239	1093	21	96	463	BP	establishment of protein localization in mitochondrion
GO:0015172	GO:0015172	0.175309	1885	6	70	464	MF	acidic amino acid transmembrane transporter activity
GO:0046461	GO:0046461	0.176037	1766	4	74	465	BP	neutral lipid catabolic process
GO:0070085	GO:0070085	0.176646	1916	57	905	466	BP	glycosylation
GO:0006096	GO:0006096	0.176773	1799	45	312	467	BP	glycolysis
GO:0071805	GO:0071805	0.17679	2120	6	71	468	BP	potassium ion transmembrane transport
GO:0004126	GO:0004126	0.176962	1041	5	21	469	MF	cytidine deaminase activity
GO:0043650	GO:0043650	0.177672	1651	7	409	470	BP	dicarboxylic acid biosynthetic process
GO:0006401	GO:0006401	0.178076	2511	19	2698	471	BP	RNA catabolic process
GO:0006084	GO:0006084	0.178714	1973	30	152	472	BP	acetyl-CoA metabolic process
GO:0033865	GO:0033865	0.178967	1445	10	253	473	BP	nucleoside bisphosphate metabolic process
GO:0007349	GO:0007349	0.179213	2360	3	2123	474	BP	cellularization
GO:0004448	GO:0004448	0.179295	1548	8	137	475	MF	isocitrate dehydrogenase activity
GO:0031559	GO:0031559	0.180091	2510	11	61	476	MF	oxidosqualene cyclase activity
GO:0009920	GO:0009920	0.180135	2391	6	264	477	BP	cell plate formation involved in plant-type cell wall biogenesis
GO:0048444	GO:0048444	0.180174	2039	29	1045	478	BP	floral organ morphogenesis
GO:0045088	GO:0045088	0.180274	1879	57	351	479	BP	regulation of innate immune response
GO:0072341	GO:0072341	0.182349	1399	13	38	480	MF	modified amino acid binding
GO:0043241	GO:0043241	0.182366	1618	19	173	481	BP	protein complex disassembly
GO:0022411	GO:0022411	0.182891	1663	21	1266	482	BP	cellular component disassembly
GO:0042455	GO:0042455	0.183235	1461	9	42	483	BP	ribonucleoside biosynthetic process
GO:0009306	GO:0009306	0.184731	2095	16	415	484	BP	protein secretion
GO:0003979	GO:0003979	0.186563	1769	4	137	485	MF	UDP-glucose 6-dehydrogenase activity
GO:0009820	GO:0009820	0.187213	1387	13	3702	486	BP	alkaloid metabolic process
GO:0080027	GO:0080027	0.190253	1935	8	664	487	BP	response to herbivore
GO:0006944	GO:0006944	0.191642	1236	28	113	488	BP	cellular membrane fusion
GO:0061025	GO:0061025	0.191642	1236	28	113	489	BP	membrane fusion
GO:0042732	GO:0042732	0.192834	1528	5	37	490	BP	D-xylose metabolic process
GO:0042780	GO:0042780	0.193446	2032	4	51	491	BP	tRNA 3'-end processing
GO:0003691	GO:0003691	0.193487	1884	5	41	492	MF	double-stranded telomeric DNA binding
GO:0031351	GO:0031351	0.193917	1457	11	1258	493	CC	integral to plastid membrane
GO:0006397	GO:0006397	0.193996	2017	82	444	494	BP	mRNA processing
GO:0004298	GO:0004298	0.194132	1089	19	303	495	MF	threonine-type endopeptidase activity
GO:0045934	GO:0045934	0.194231	1938	135	3161	496	BP	negative regulation of nucleobase-containing compound metabolic process
GO:0006979	GO:0006979	0.194281	1489	276	3575	497	BP	response to oxidative stress
GO:0045259	GO:0045259	0.195376	1016	20	9141	498	CC	proton-transporting ATP synthase complex
GO:0005545	GO:0005545	0.195476	1899	14	69	499	MF	1-phosphatidylinositol binding
GO:0010148	GO:0010148	0.195913	2864	4	13	500	BP	transpiration
GO:0031410	GO:0031410	0.196236	2035	42	8643	501	CC	cytoplasmic vesicle
GO:0032101	GO:0032101	0.197509	1057	3	555	502	BP	regulation of response to external stimulus
GO:0048037	GO:0048037	0.198195	1734	214	9630	503	MF	cofactor binding
GO:0033205	GO:0033205	0.198206	2763	25	201	504	BP	cell cycle cytokinesis
GO:0070647	GO:0070647	0.198308	2067	147	1804	505	BP	protein modification by small protein conjugation or removal
GO:0016847	GO:0016847	0.198716	1743	13	36	506	MF	1-aminocyclopropane-1-carboxylate synthase activity
GO:0043966	GO:0043966	0.199521	3179	3	11	507	BP	histone H3 acetylation
GO:0005484	GO:0005484	0.199631	1255	26	2200	508	MF	SNAP receptor activity
GO:0009626	GO:0009626	0.20059	2097	49	737	509	BP	plant-type hypersensitive response
GO:0010093	GO:0010093	0.201664	1866	10	1045	510	BP	specification of floral organ identity
GO:0009641	GO:0009641	0.201974	1366	13	179	511	BP	shade avoidance
GO:0051347	GO:0051347	0.202064	2356	16	54	512	BP	positive regulation of transferase activity
GO:0009963	GO:0009963	0.202203	1782	5	227	513	BP	positive regulation of flavonoid biosynthetic process
GO:0070585	GO:0070585	0.202325	1093	21	147	514	BP	protein localization in mitochondrion
GO:0043170	GO:0043170	0.202356	1775	5120	10461	515	BP	macromolecule metabolic process
GO:0015086	GO:0015086	0.202555	2755	7	75	516	MF	cadmium ion transmembrane transporter activity
GO:0042762	GO:0042762	0.203715	1910	13	2171	517	BP	regulation of sulfur metabolic process
GO:0032984	GO:0032984	0.205938	1618	19	258	518	BP	macromolecular complex disassembly
GO:0016645	GO:0016645	0.206488	1901	22	1437	519	MF	oxidoreductase activity, acting on the CH-NH group of donors
GO:0044265	GO:0044265	0.206628	1963	250	6644	520	BP	cellular macromolecule catabolic process
GO:0009561	GO:0009561	0.206823	1975	42	2296	521	BP	megagametogenesis
GO:0009308	GO:0009308	0.20767	1782	411	3702	522	BP	amine metabolic process
GO:0009889	GO:0009889	0.208351	1583	1512	5530	523	BP	regulation of biosynthetic process
GO:0050790	GO:0050790	0.208778	1954	110	2244	524	BP	regulation of catalytic activity
GO:0035966	GO:0035966	0.209068	1720	13	3225	525	BP	response to topologically incorrect protein
GO:0071545	GO:0071545	0.209394	1922	5	16	526	BP	inositol phosphate catabolic process
GO:0051592	GO:0051592	0.21002	1119	10	453	527	BP	response to calcium ion
GO:0006282	GO:0006282	0.211538	2791	3	212	528	BP	regulation of DNA repair
GO:0034330	GO:0034330	0.211804	1528	4	11339	529	BP	cell junction organization
GO:0032890	GO:0032890	0.212643	721	3	126	530	BP	regulation of organic acid transport
GO:0009821	GO:0009821	0.212668	1387	13	481	531	BP	alkaloid biosynthetic process
GO:0030599	GO:0030599	0.213156	1319	81	343	532	MF	pectinesterase activity
GO:0008509	GO:0008509	0.214555	1889	102	559	533	MF	anion transmembrane transporter activity
GO:0019932	GO:0019932	0.215581	1623	23	190	534	BP	second-messenger-mediated signaling
GO:0000149	GO:0000149	0.215945	1047	5	2200	535	MF	SNARE binding
GO:0004365	GO:0004365	0.215997	1666	4	43	536	MF	glyceraldehyde-3-phosphate dehydrogenase (NAD+) (phosphorylating) activity
GO:0048468	GO:0048468	0.216744	2110	212	1819	537	BP	cell development
GO:0009991	GO:0009991	0.216895	1859	133	287	538	BP	response to extracellular stimulus
GO:0019897	GO:0019897	0.218715	1962	63	251	539	CC	extrinsic to plasma membrane
GO:0010556	GO:0010556	0.219209	1579	1461	4142	540	BP	regulation of macromolecule biosynthetic process
GO:0048530	GO:0048530	0.219487	2609	3	1088	541	BP	fruit morphogenesis
GO:0000394	GO:0000394	0.219742	1739	9	103	542	BP	RNA splicing, via endonucleolytic cleavage and ligation
GO:0048469	GO:0048469	0.222557	2167	64	577	543	BP	cell maturation
GO:0010279	GO:0010279	0.222967	2118	5	312	544	MF	indole-3-acetic acid amido synthetase activity
GO:0080024	GO:0080024	0.224441	1281	5	41	545	BP	indolebutyric acid metabolic process
GO:0006284	GO:0006284	0.224497	1650	22	188	546	BP	base-excision repair
GO:0017148	GO:0017148	0.224628	1913	7	1440	547	BP	negative regulation of translation
GO:0004723	GO:0004723	0.225057	1966	9	157	548	MF	calcium-dependent protein serine/threonine phosphatase activity
GO:0051254	GO:0051254	0.227269	1812	132	2432	549	BP	positive regulation of RNA metabolic process
GO:0016101	GO:0016101	0.22796	1655	26	105	550	BP	diterpenoid metabolic process
GO:0010386	GO:0010386	0.22818	2792	9	74	551	BP	lateral root primordium development
GO:0005851	GO:0005851	0.228193	1716	6	7154	552	CC	eukaryotic translation initiation factor 2B complex
GO:0046417	GO:0046417	0.228274	1718	50	86	553	BP	chorismate metabolic process
GO:0071496	GO:0071496	0.229558	1802	117	287	554	BP	cellular response to external stimulus
GO:0010439	GO:0010439	0.230495	1392	7	1896	555	BP	regulation of glucosinolate biosynthetic process
GO:0006754	GO:0006754	0.231638	2167	59	112	556	BP	ATP biosynthetic process
GO:0003677	GO:0003677	0.233163	1723	1288	3359	557	MF	DNA binding
GO:0005669	GO:0005669	0.233607	2633	4	49	558	CC	transcription factor TFIID complex
GO:0072350	GO:0072350	0.235161	2105	7	762	559	BP	tricarboxylic acid metabolic process
GO:0000919	GO:0000919	0.237278	2707	10	298	560	BP	cell plate assembly
GO:0022622	GO:0022622	0.238173	2121	273	905	561	BP	root system development
GO:0042255	GO:0042255	0.23911	883	8	249	562	BP	ribosome assembly
GO:0004540	GO:0004540	0.239314	1825	72	171	563	MF	ribonuclease activity
GO:0016469	GO:0016469	0.24052	998	22	1989	564	CC	proton-transporting two-sector ATPase complex
GO:0048364	GO:0048364	0.242016	2121	273	903	565	BP	root development
GO:0031224	GO:0031224	0.243136	1770	670	1277	566	CC	intrinsic to membrane
GO:0019222	GO:0019222	0.244114	1701	1807	11451	567	BP	regulation of metabolic process
GO:0009932	GO:0009932	0.24524	2084	84	211	568	BP	cell tip growth
GO:0016679	GO:0016679	0.246607	1205	17	1437	569	MF	oxidoreductase activity, acting on diphenols and related substances as donors
GO:0006413	GO:0006413	0.246757	1593	64	11269	570	BP	translational initiation
GO:0009808	GO:0009808	0.247792	1577	51	186	571	BP	lignin metabolic process
GO:0019563	GO:0019563	0.248264	1273	6	37	572	BP	glycerol catabolic process
GO:0046174	GO:0046174	0.25036	1273	6	128	573	BP	polyol catabolic process
GO:0010629	GO:0010629	0.251681	2104	176	3700	574	BP	negative regulation of gene expression
GO:0016174	GO:0016174	0.253596	3245	4	9	575	MF	NAD(P)H oxidase activity
GO:0042938	GO:0042938	0.253783	1993	4	71	576	BP	dipeptide transport
GO:0006820	GO:0006820	0.254314	2071	83	438	577	BP	anion transport
GO:0051090	GO:0051090	0.254727	1468	6	1880	578	BP	regulation of sequence-specific DNA binding transcription factor activity
GO:0006465	GO:0006465	0.255794	851	10	3587	579	BP	signal peptide processing
GO:0005753	GO:0005753	0.255986	1051	17	233	580	CC	mitochondrial proton-transporting ATP synthase complex
GO:0006555	GO:0006555	0.258313	1674	23	75	581	BP	methionine metabolic process
GO:0016420	GO:0016420	0.259926	1464	4	212	582	MF	malonyltransferase activity
GO:0042353	GO:0042353	0.260613	1942	5	16	583	BP	fucose biosynthetic process
GO:0032107	GO:0032107	0.26115	1057	3	148	584	BP	regulation of response to nutrient levels
GO:0043069	GO:0043069	0.261303	1798	15	96	585	BP	negative regulation of programmed cell death
GO:0032104	GO:0032104	0.261479	1057	3	173	586	BP	regulation of response to extracellular stimulus
GO:0005853	GO:0005853	0.263553	987	4	7154	587	CC	eukaryotic translation elongation factor 1 complex
GO:0052689	GO:0052689	0.263702	1393	242	983	588	MF	carboxylic ester hydrolase activity
GO:0016772	GO:0016772	0.264603	2216	1341	2765	589	MF	transferase activity, transferring phosphorus-containing groups
GO:0010325	GO:0010325	0.264973	1879	5	52	590	BP	raffinose family oligosaccharide biosynthetic process
GO:0001071	GO:0001071	0.265546	1477	1352	24692	591	MF	nucleic acid binding transcription factor activity
GO:0042447	GO:0042447	0.267181	1956	6	929	592	BP	hormone catabolic process
GO:0015174	GO:0015174	0.267873	1817	5	70	593	MF	basic amino acid transmembrane transporter activity
GO:0004523	GO:0004523	0.269192	935	9	34	594	MF	ribonuclease H activity
GO:2000112	GO:2000112	0.269276	1579	1461	3900	595	BP	regulation of cellular macromolecule biosynthetic process
GO:0004348	GO:0004348	0.270366	3359	4	400	596	MF	glucosylceramidase activity
GO:0031326	GO:0031326	0.270621	1584	1507	5163	597	BP	regulation of cellular biosynthetic process
GO:0016102	GO:0016102	0.272059	1786	21	88	598	BP	diterpenoid biosynthetic process
GO:0015103	GO:0015103	0.272127	1996	60	117	599	MF	inorganic anion transmembrane transporter activity
GO:0050307	GO:0050307	0.27252	1565	4	9	600	MF	sucrose-phosphate phosphatase activity
GO:0035195	GO:0035195	0.272552	2435	14	99	601	BP	gene silencing by miRNA
GO:0008234	GO:0008234	0.272946	1928	88	504	602	MF	cysteine-type peptidase activity
GO:0000087	GO:0000087	0.273129	2199	27	131	603	BP	M phase of mitotic cell cycle
GO:0009845	GO:0009845	0.273247	1978	96	2195	604	BP	seed germination
GO:0002229	GO:0002229	0.274411	1712	9	877	605	BP	defense response to oomycetes
GO:0010628	GO:0010628	0.275033	1784	131	3688	606	BP	positive regulation of gene expression
GO:0030515	GO:0030515	0.275867	1489	4	1362	607	MF	snoRNA binding
GO:0004857	GO:0004857	0.277817	1084	111	349	608	MF	enzyme inhibitor activity
GO:0046930	GO:0046930	0.278702	3191	19	1989	609	CC	pore complex
GO:0051952	GO:0051952	0.278735	721	3	107	610	BP	regulation of amine transport
GO:0007051	GO:0007051	0.278957	2718	6	136	611	BP	spindle organization
GO:0010427	GO:0010427	0.279471	1190	6	24	612	MF	abscisic acid binding
GO:0019209	GO:0019209	0.280023	1884	3	116	613	MF	kinase activator activity
GO:0071446	GO:0071446	0.280799	1810	31	581	614	BP	cellular response to salicylic acid stimulus
GO:0016053	GO:0016053	0.281304	1736	359	5266	615	BP	organic acid biosynthetic process
GO:0004551	GO:0004551	0.282384	1074	9	783	616	MF	nucleotide diphosphatase activity
GO:0009554	GO:0009554	0.283745	1149	5	127	617	BP	megasporogenesis
GO:0015992	GO:0015992	0.283772	1518	48	129	618	BP	proton transport
GO:0015665	GO:0015665	0.285166	1648	7	793	619	MF	alcohol transmembrane transporter activity
GO:0042285	GO:0042285	0.285215	1727	12	47	620	MF	xylosyltransferase activity
GO:0044106	GO:0044106	0.286238	1781	373	3667	621	BP	cellular amine metabolic process
GO:0015145	GO:0015145	0.28677	1685	15	120	622	MF	monosaccharide transmembrane transporter activity
GO:0006346	GO:0006346	0.287927	2416	7	92	623	BP	methylation-dependent chromatin silencing
GO:0045333	GO:0045333	0.288422	1403	70	131	624	BP	cellular respiration
GO:0009108	GO:0009108	0.290182	1655	82	233	625	BP	coenzyme biosynthetic process
GO:0030414	GO:0030414	0.290856	750	29	177	626	MF	peptidase inhibitor activity
GO:0046527	GO:0046527	0.290892	2523	125	312	627	MF	glucosyltransferase activity
GO:0019319	GO:0019319	0.291132	1585	14	122	628	BP	hexose biosynthetic process
GO:0051172	GO:0051172	0.292447	1940	136	3801	629	BP	negative regulation of nitrogen compound metabolic process
GO:0050661	GO:0050661	0.292863	1527	24	2215	630	MF	NADP binding
GO:0043596	GO:0043596	0.293039	3706	5	43	631	CC	nuclear replication fork
GO:0008519	GO:0008519	0.294422	1725	5	254	632	MF	ammonium transmembrane transporter activity
GO:0005488	GO:0005488	0.297798	1846	7544	24692	633	MF	binding
GO:0022625	GO:0022625	0.29788	776	114	359	634	CC	cytosolic large ribosomal subunit
GO:0016836	GO:0016836	0.298459	1571	69	123	635	MF	hydro-lyase activity
GO:0015781	GO:0015781	0.302036	1488	5	18	636	BP	pyrimidine nucleotide-sugar transport
GO:0080147	GO:0080147	0.302213	1458	12	249	637	BP	root hair cell development
GO:0006206	GO:0006206	0.302382	1708	4	49	638	BP	pyrimidine base metabolic process
GO:0008106	GO:0008106	0.302884	1157	5	15	639	MF	alcohol dehydrogenase (NADP+) activity
GO:0030243	GO:0030243	0.304421	2621	36	125	640	BP	cellulose metabolic process
GO:0051568	GO:0051568	0.305994	2555	7	20	641	BP	histone H3-K4 methylation
GO:0019405	GO:0019405	0.307964	1273	6	175	642	BP	alditol catabolic process
GO:0009901	GO:0009901	0.308691	1727	8	51	643	BP	anther dehiscence
GO:0016833	GO:0016833	0.309276	1624	10	107	644	MF	oxo-acid-lyase activity
GO:0031323	GO:0031323	0.30977	1634	1665	9502	645	BP	regulation of cellular metabolic process
GO:0061024	GO:0061024	0.309808	1893	106	1266	646	BP	membrane organization
GO:0006446	GO:0006446	0.309861	1684	11	96	647	BP	regulation of translational initiation
GO:0007067	GO:0007067	0.311408	2236	26	125	648	BP	mitosis
GO:0055067	GO:0055067	0.311558	2301	16	96	649	BP	monovalent inorganic cation homeostasis
GO:0015238	GO:0015238	0.312991	1830	54	983	650	MF	drug transmembrane transporter activity
GO:0018205	GO:0018205	0.313057	2576	13	80	651	BP	peptidyl-lysine modification
GO:0006563	GO:0006563	0.313322	1876	11	37	652	BP	L-serine metabolic process
GO:0030258	GO:0030258	0.313376	1935	40	491	653	BP	lipid modification
GO:0006790	GO:0006790	0.314407	1645	161	8467	654	BP	sulfur compound metabolic process
GO:0016301	GO:0016301	0.315128	2213	1161	1547	655	MF	kinase activity
GO:0004029	GO:0004029	0.31647	2086	8	43	656	MF	aldehyde dehydrogenase (NAD) activity
GO:0008378	GO:0008378	0.316625	1967	12	312	657	MF	galactosyltransferase activity
GO:0030976	GO:0030976	0.316976	2695	5	259	658	MF	thiamine pyrophosphate binding
GO:0007010	GO:0007010	0.317027	2191	123	676	659	BP	cytoskeleton organization
GO:0050994	GO:0050994	0.317112	2558	5	142	660	BP	regulation of lipid catabolic process
GO:0015937	GO:0015937	0.317248	1313	9	89	661	BP	coenzyme A biosynthetic process
GO:0048236	GO:0048236	0.317519	2238	23	628	662	BP	plant-type spore development
GO:0009113	GO:0009113	0.319346	1468	11	111	663	BP	purine base biosynthetic process
GO:0015706	GO:0015706	0.319965	1940	10	53	664	BP	nitrate transport
GO:0006566	GO:0006566	0.320122	1644	6	59	665	BP	threonine metabolic process
GO:0030119	GO:0030119	0.320389	2059	5	7806	666	CC	AP-type membrane coat adaptor complex
GO:0042493	GO:0042493	0.321272	2347	53	2230	667	BP	response to drug
GO:0009898	GO:0009898	0.321668	2016	65	233	668	CC	internal side of plasma membrane
GO:2001020	GO:2001020	0.324272	2791	3	216	669	BP	regulation of response to DNA damage stimulus
GO:0047714	GO:0047714	0.32432	1860	8	394	670	MF	galactolipase activity
GO:0033121	GO:0033121	0.325062	2063	34	79	671	BP	regulation of purine nucleotide catabolic process
GO:0000904	GO:0000904	0.325182	2135	135	363	672	BP	cell morphogenesis involved in differentiation
GO:0010212	GO:0010212	0.327444	3707	13	563	673	BP	response to ionizing radiation
GO:0022836	GO:0022836	0.329306	2314	57	124	674	MF	gated channel activity
GO:0008146	GO:0008146	0.329423	1353	14	31	675	MF	sulfotransferase activity
GO:0034440	GO:0034440	0.329444	1962	33	862	676	BP	lipid oxidation
GO:0045935	GO:0045935	0.330432	1814	137	3151	677	BP	positive regulation of nucleobase-containing compound metabolic process
GO:0008020	GO:0008020	0.330459	3731	4	11	678	MF	G-protein coupled photoreceptor activity
GO:0007015	GO:0007015	0.330957	1952	38	72	679	BP	actin filament organization
GO:0018208	GO:0018208	0.331225	1209	33	80	680	BP	peptidyl-proline modification
GO:0070828	GO:0070828	0.333762	2088	4	179	681	BP	heterochromatin organization
GO:0046356	GO:0046356	0.334	2028	15	31	682	BP	acetyl-CoA catabolic process
GO:0048449	GO:0048449	0.334653	2127	20	1054	683	BP	floral organ formation
GO:0051235	GO:0051235	0.335546	1629	16	2223	684	BP	maintenance of location
GO:0030433	GO:0030433	0.336196	1999	5	17	685	BP	ER-associated protein catabolic process
GO:0030811	GO:0030811	0.336713	2063	34	93	686	BP	regulation of nucleotide catabolic process
GO:0022904	GO:0022904	0.337072	1136	24	150	687	BP	respiratory electron transport chain
GO:0005874	GO:0005874	0.338691	2300	33	1168	688	CC	microtubule
GO:0004364	GO:0004364	0.338947	980	43	122	689	MF	glutathione transferase activity
GO:0004712	GO:0004712	0.339107	2205	53	888	690	MF	protein serine/threonine/tyrosine kinase activity
GO:0060255	GO:0060255	0.339655	1667	1629	6976	691	BP	regulation of macromolecule metabolic process
GO:0000139	GO:0000139	0.339716	2141	34	4197	692	CC	Golgi membrane
GO:0006869	GO:0006869	0.339723	1342	101	302	693	BP	lipid transport
GO:0006536	GO:0006536	0.340297	2251	18	52	694	BP	glutamate metabolic process
GO:0006892	GO:0006892	0.340756	1857	5	61	695	BP	post-Golgi vesicle-mediated transport
GO:0010092	GO:0010092	0.34192	1866	10	130	696	BP	specification of organ identity
GO:0006639	GO:0006639	0.341964	1563	12	68	697	BP	acylglycerol metabolic process
GO:0072329	GO:0072329	0.342647	1877	37	409	698	BP	monocarboxylic acid catabolic process
GO:0015692	GO:0015692	0.345157	2529	4	215	699	BP	lead ion transport
GO:0007140	GO:0007140	0.345917	1952	12	65	700	BP	male meiosis
GO:0006349	GO:0006349	0.346282	2948	13	166	701	BP	regulation of gene expression by genetic imprinting
GO:0015714	GO:0015714	0.346763	1600	4	14	702	BP	phosphoenolpyruvate transport
GO:0000775	GO:0000775	0.347114	1590	13	111	703	CC	chromosome, centromeric region
GO:0015936	GO:0015936	0.347204	1313	9	166	704	BP	coenzyme A metabolic process
GO:0019935	GO:0019935	0.347537	2826	4	24	705	BP	cyclic-nucleotide-mediated signaling
GO:0008506	GO:0008506	0.348497	1864	8	94	706	MF	sucrose:hydrogen symporter activity
GO:2000037	GO:2000037	0.348879	1796	5	318	707	BP	regulation of stomatal complex patterning
GO:0043601	GO:0043601	0.349026	3706	5	38	708	CC	nuclear replisome
GO:0006302	GO:0006302	0.349101	2219	32	188	709	BP	double-strand break repair
GO:0031176	GO:0031176	0.349224	2511	4	400	710	MF	endo-1,4-beta-xylanase activity
GO:0006777	GO:0006777	0.349438	1562	6	89	711	BP	Mo-molybdopterin cofactor biosynthetic process
GO:0009700	GO:0009700	0.349928	1685	10	47	712	BP	indole phytoalexin biosynthetic process
GO:0046219	GO:0046219	0.350798	1767	26	67	713	BP	indolalkylamine biosynthetic process
GO:0005102	GO:0005102	0.353641	1407	49	2200	714	MF	receptor binding
GO:0008409	GO:0008409	0.354115	2382	6	56	715	MF	5'-3' exonuclease activity
GO:0009939	GO:0009939	0.354659	1531	5	60	716	BP	positive regulation of gibberellic acid mediated signaling pathway
GO:0003964	GO:0003964	0.356655	2367	5	35	717	MF	RNA-directed DNA polymerase activity
GO:0010036	GO:0010036	0.358281	1970	5	566	718	BP	response to boron-containing substance
GO:0048281	GO:0048281	0.35841	5797	4	1088	719	BP	inflorescence morphogenesis
GO:0017169	GO:0017169	0.359042	1295	5	13	720	MF	CDP-alcohol phosphatidyltransferase activity
GO:0043043	GO:0043043	0.359472	2034	4	5041	721	BP	peptide biosynthetic process
GO:0042939	GO:0042939	0.360624	1827	5	71	722	BP	tripeptide transport
GO:0051247	GO:0051247	0.362168	2437	6	4101	723	BP	positive regulation of protein metabolic process
GO:0004601	GO:0004601	0.362203	1310	81	135	724	MF	peroxidase activity
GO:0002684	GO:0002684	0.362438	2056	34	656	725	BP	positive regulation of immune system process
GO:0046464	GO:0046464	0.362699	1766	4	12	726	BP	acylglycerol catabolic process
GO:0000266	GO:0000266	0.364524	2357	5	105	727	BP	mitochondrial fission
GO:0000028	GO:0000028	0.364738	884	6	29	728	BP	ribosomal small subunit assembly
GO:2000038	GO:2000038	0.366167	1323	10	239	729	BP	regulation of stomatal complex development
GO:0005315	GO:0005315	0.36695	1832	11	283	730	MF	inorganic phosphate transmembrane transporter activity
GO:0048278	GO:0048278	0.367026	2317	23	245	731	BP	vesicle docking
GO:0010558	GO:0010558	0.367943	1903	136	3988	732	BP	negative regulation of macromolecule biosynthetic process
GO:0006714	GO:0006714	0.370343	2048	24	105	733	BP	sesquiterpenoid metabolic process
GO:0005546	GO:0005546	0.371288	4009	4	69	734	MF	phosphatidylinositol-4,5-bisphosphate binding
GO:0006690	GO:0006690	0.371404	1558	4	11	735	BP	icosanoid metabolic process
GO:2000602	GO:2000602	0.371529	2887	10	57	736	BP	regulation of interphase of mitotic cell cycle
GO:0051276	GO:0051276	0.372902	2375	208	676	737	BP	chromosome organization
GO:0007021	GO:0007021	0.373546	1670	6	131	738	BP	tubulin complex assembly
GO:0016681	GO:0016681	0.373962	657	7	20	739	MF	oxidoreductase activity, acting on diphenols and related substances as donors, cytochrome as acceptor
GO:0032886	GO:0032886	0.374399	2299	4	3419	740	BP	regulation of microtubule-based process
GO:0044455	GO:0044455	0.375582	1056	126	1419	741	CC	mitochondrial membrane part
GO:0071843	GO:0071843	0.377733	1325	293	1244	742	BP	cellular component biogenesis at cellular level
GO:0009566	GO:0009566	0.377852	1560	22	1233	743	BP	fertilization
GO:0030135	GO:0030135	0.378165	1992	33	45	744	CC	coated vesicle
GO:0032956	GO:0032956	0.379035	2595	15	76	745	BP	regulation of actin cytoskeleton organization
GO:0006638	GO:0006638	0.38042	1563	12	491	746	BP	neutral lipid metabolic process
GO:0015144	GO:0015144	0.380801	1686	110	793	747	MF	carbohydrate transmembrane transporter activity
GO:0005763	GO:0005763	0.380963	911	5	322	748	CC	mitochondrial small ribosomal subunit
GO:0009065	GO:0009065	0.38115	1645	19	88	749	BP	glutamine family amino acid catabolic process
GO:0016862	GO:0016862	0.381362	1559	15	46	750	MF	intramolecular oxidoreductase activity, interconverting keto- and enol-groups
GO:0016864	GO:0016864	0.381362	1559	15	46	751	MF	intramolecular oxidoreductase activity, transposing S-S bonds
GO:0016653	GO:0016653	0.382191	1950	4	100	752	MF	oxidoreductase activity, acting on NADH or NADPH, heme protein as acceptor
GO:0070507	GO:0070507	0.382315	2299	4	65	753	BP	regulation of microtubule cytoskeleton organization
GO:0009142	GO:0009142	0.384451	2123	63	204	754	BP	nucleoside triphosphate biosynthetic process
GO:0007187	GO:0007187	0.384694	2826	4	17	755	BP	G-protein signaling, coupled to cyclic nucleotide second messenger
GO:0019374	GO:0019374	0.384698	2171	8	23	756	BP	galactolipid metabolic process
GO:0008194	GO:0008194	0.385139	2045	184	487	757	MF	UDP-glycosyltransferase activity
GO:0072530	GO:0072530	0.385357	1432	34	548	758	BP	purine-containing compound transmembrane transport
GO:0003997	GO:0003997	0.385666	2009	6	12	759	MF	acyl-CoA oxidase activity
GO:0016491	GO:0016491	0.38735	1536	1178	8198	760	MF	oxidoreductase activity
GO:0048518	GO:0048518	0.387436	1944	324	24772	761	BP	positive regulation of biological process
GO:0016639	GO:0016639	0.387924	2922	4	48	762	MF	oxidoreductase activity, acting on the CH-NH2 group of donors, NAD or NADP as acceptor
GO:0000104	GO:0000104	0.388322	1558	7	72	763	MF	succinate dehydrogenase activity
GO:0016444	GO:0016444	0.389343	2298	4	74	764	BP	somatic cell DNA recombination
GO:0071514	GO:0071514	0.389563	2948	13	3325	765	BP	genetic imprinting
GO:0015804	GO:0015804	0.389756	1560	6	78	766	BP	neutral amino acid transport
GO:0001664	GO:0001664	0.39044	2826	4	67	767	MF	G-protein coupled receptor binding
GO:0044389	GO:0044389	0.390455	2281	13	111	768	MF	small conjugating protein ligase binding
GO:0080092	GO:0080092	0.391089	3329	3	425	769	BP	regulation of pollen tube growth
GO:0000989	GO:0000989	0.391405	2284	39	50	770	MF	transcription factor binding transcription factor activity
GO:0010072	GO:0010072	0.392093	3364	12	1105	771	BP	primary shoot apical meristem specification
GO:0005338	GO:0005338	0.394201	1497	12	132	772	MF	nucleotide-sugar transmembrane transporter activity
GO:0044260	GO:0044260	0.395153	1763	4733	8964	773	BP	cellular macromolecule metabolic process
GO:0030659	GO:0030659	0.395786	2135	25	46	774	CC	cytoplasmic vesicle membrane
GO:0046395	GO:0046395	0.397037	1836	94	762	775	BP	carboxylic acid catabolic process
GO:0005758	GO:0005758	0.397382	961	9	303	776	CC	mitochondrial intermembrane space
GO:0006896	GO:0006896	0.398309	1857	5	35	777	BP	Golgi to vacuole transport
GO:0005852	GO:0005852	0.39831	1781	9	7154	778	CC	eukaryotic translation initiation factor 3 complex
GO:0010387	GO:0010387	0.398974	1223	6	131	779	BP	signalosome assembly
GO:0000287	GO:0000287	0.400827	1898	49	2245	780	MF	magnesium ion binding
GO:0015120	GO:0015120	0.401274	1679	6	118	781	MF	phosphoglycerate transmembrane transporter activity
GO:0004683	GO:0004683	0.401863	1975	29	695	782	MF	calmodulin-dependent protein kinase activity
GO:0080050	GO:0080050	0.402429	2457	13	690	783	BP	regulation of seed development
GO:0032270	GO:0032270	0.402543	2437	6	3717	784	BP	positive regulation of cellular protein metabolic process
GO:0009145	GO:0009145	0.402768	2110	62	177	785	BP	purine nucleoside triphosphate biosynthetic process
GO:0051651	GO:0051651	0.403681	1674	14	11270	786	BP	maintenance of location in cell
GO:0065009	GO:0065009	0.403738	1996	126	3946	787	BP	regulation of molecular function
GO:0010411	GO:0010411	0.405227	1760	3	161	788	BP	xyloglucan metabolic process
GO:0010089	GO:0010089	0.407518	1395	16	40	789	BP	xylem development
GO:0003729	GO:0003729	0.408161	2041	32	1362	790	MF	mRNA binding
GO:2000113	GO:2000113	0.409094	1903	136	3857	791	BP	negative regulation of cellular macromolecule biosynthetic process
GO:0009893	GO:0009893	0.409477	1810	162	10546	792	BP	positive regulation of metabolic process
GO:0015089	GO:0015089	0.409526	618	3	15	793	MF	high affinity copper ion transmembrane transporter activity
GO:0004049	GO:0004049	0.409823	1688	5	14	794	MF	anthranilate synthase activity
GO:0048573	GO:0048573	0.412566	2505	40	118	795	BP	photoperiodism, flowering
GO:0015713	GO:0015713	0.41268	1679	6	100	796	BP	phosphoglycerate transport
GO:0044425	GO:0044425	0.413484	1699	1053	22117	797	CC	membrane part
GO:0005744	GO:0005744	0.414116	1016	21	1218	798	CC	mitochondrial inner membrane presequence translocase complex
GO:0007029	GO:0007029	0.414461	1345	5	676	799	BP	endoplasmic reticulum organization
GO:0009737	GO:0009737	0.416605	1779	373	1057	800	BP	response to abscisic acid stimulus
GO:0031325	GO:0031325	0.416689	1820	160	8520	801	BP	positive regulation of cellular metabolic process
GO:0010358	GO:0010358	0.41674	1562	6	114	802	BP	leaf shaping
GO:0008565	GO:0008565	0.417366	1688	128	919	803	MF	protein transporter activity
GO:0019866	GO:0019866	0.418082	1314	241	9145	804	CC	organelle inner membrane
GO:0009086	GO:0009086	0.419039	1592	18	59	805	BP	methionine biosynthetic process
GO:0034308	GO:0034308	0.419056	1423	4	270	806	BP	primary alcohol metabolic process
GO:0022618	GO:0022618	0.419674	1316	16	437	807	BP	ribonucleoprotein complex assembly
GO:0042991	GO:0042991	0.420425	1365	6	39	808	BP	transcription factor import into nucleus
GO:0008645	GO:0008645	0.420685	1538	5	10	809	BP	hexose transport
GO:0010876	GO:0010876	0.420959	1300	113	615	810	BP	lipid localization
GO:0005529	GO:0005529	0.422093	2299	44	153	811	MF	sugar binding
GO:0051187	GO:0051187	0.422857	1865	31	896	812	BP	cofactor catabolic process
GO:0000724	GO:0000724	0.423052	2225	20	34	813	BP	double-strand break repair via homologous recombination
GO:0005267	GO:0005267	0.423522	2099	25	59	814	MF	potassium channel activity
GO:0032957	GO:0032957	0.424173	1913	6	13	815	BP	inositol trisphosphate metabolic process
GO:0005884	GO:0005884	0.424441	2028	4	1179	816	CC	actin filament
GO:0003725	GO:0003725	0.425218	2766	17	1362	817	MF	double-stranded RNA binding
GO:0042542	GO:0042542	0.427219	1671	51	87	818	BP	response to hydrogen peroxide
GO:0034661	GO:0034661	0.428807	2303	6	259	819	BP	ncRNA catabolic process
GO:0090332	GO:0090332	0.429573	2182	5	66	820	BP	stomatal closure
GO:0015101	GO:0015101	0.430297	1747	6	420	821	MF	organic cation transmembrane transporter activity
GO:0008169	GO:0008169	0.431006	1446	4	226	822	MF	C-methyltransferase activity
GO:0000159	GO:0000159	0.431227	2053	15	9154	823	CC	protein phosphatase type 2A complex
GO:0010557	GO:0010557	0.431264	1769	136	3872	824	BP	positive regulation of macromolecule biosynthetic process
GO:0015175	GO:0015175	0.431346	1731	9	70	825	MF	neutral amino acid transmembrane transporter activity
GO:0043545	GO:0043545	0.432042	1562	6	152	826	BP	molybdopterin cofactor metabolic process
GO:0030244	GO:0030244	0.432395	2614	34	74	827	BP	cellulose biosynthetic process
GO:0034050	GO:0034050	0.432787	2073	50	95	828	BP	host programmed cell death induced by symbiont
GO:0009809	GO:0009809	0.434016	1453	37	165	829	BP	lignin biosynthetic process
GO:0045892	GO:0045892	0.434112	1914	121	1980	830	BP	negative regulation of transcription, DNA-dependent
GO:0032312	GO:0032312	0.434615	1942	9	33	831	BP	regulation of ARF GTPase activity
GO:0032012	GO:0032012	0.434615	1942	9	33	832	BP	regulation of ARF protein signal transduction
GO:0017057	GO:0017057	0.434845	1135	4	343	833	MF	6-phosphogluconolactonase activity
GO:0009642	GO:0009642	0.435504	1660	82	547	834	BP	response to light intensity
GO:0005789	GO:0005789	0.437249	1713	63	1889	835	CC	endoplasmic reticulum membrane
GO:0046907	GO:0046907	0.437508	1807	396	1822	836	BP	intracellular transport
GO:0031348	GO:0031348	0.438147	2083	26	943	837	BP	negative regulation of defense response
GO:0031966	GO:0031966	0.439718	1206	207	986	838	CC	mitochondrial membrane
GO:0009612	GO:0009612	0.440012	1767	14	1668	839	BP	response to mechanical stimulus
GO:0070569	GO:0070569	0.441325	1929	5	176	840	MF	uridylyltransferase activity
GO:0005876	GO:0005876	0.441592	2672	5	65	841	CC	spindle microtubule
GO:0020037	GO:0020037	0.442027	1532	201	379	842	MF	heme binding
GO:0006468	GO:0006468	0.443069	2257	815	1856	843	BP	protein phosphorylation
GO:0006568	GO:0006568	0.44377	1785	31	65	844	BP	tryptophan metabolic process
GO:0060089	GO:0060089	0.444083	2434	286	24692	845	MF	molecular transducer activity
GO:0048475	GO:0048475	0.444523	2012	27	4548	846	CC	coated membrane
GO:0009263	GO:0009263	0.444987	1863	3	126	847	BP	deoxyribonucleotide biosynthetic process
GO:0009653	GO:0009653	0.445059	2092	542	2296	848	BP	anatomical structure morphogenesis
GO:0009691	GO:0009691	0.445961	1538	10	5042	849	BP	cytokinin biosynthetic process
GO:0009262	GO:0009262	0.446144	1863	3	253	850	BP	deoxyribonucleotide metabolic process
GO:0016485	GO:0016485	0.44663	1522	23	32	851	BP	protein processing
GO:0016661	GO:0016661	0.44704	2407	4	1437	852	MF	oxidoreductase activity, acting on other nitrogenous compounds as donors
GO:0046467	GO:0046467	0.447834	1820	24	5081	853	BP	membrane lipid biosynthetic process
GO:0009908	GO:0009908	0.448704	2085	314	1147	854	BP	flower development
GO:0015698	GO:0015698	0.448926	2201	45	94	855	BP	inorganic anion transport
GO:0009593	GO:0009593	0.449613	1636	17	2249	856	BP	detection of chemical stimulus
GO:0009886	GO:0009886	0.450896	2206	91	1552	857	BP	post-embryonic morphogenesis
GO:0009956	GO:0009956	0.452682	2983	13	114	858	BP	radial pattern formation
GO:0008143	GO:0008143	0.453299	1467	10	36	859	MF	poly(A) RNA binding
GO:0016137	GO:0016137	0.453736	1924	115	542	860	BP	glycoside metabolic process
GO:0051173	GO:0051173	0.45471	1814	138	3719	861	BP	positive regulation of nitrogen compound metabolic process
GO:0004430	GO:0004430	0.45496	3976	4	1042	862	MF	1-phosphatidylinositol 4-kinase activity
GO:0004664	GO:0004664	0.455021	1616	6	71	863	MF	prephenate dehydratase activity
GO:0047769	GO:0047769	0.455021	1616	6	71	864	MF	arogenate dehydratase activity
GO:0030007	GO:0030007	0.45615	2697	5	63	865	BP	cellular potassium ion homeostasis
GO:0015675	GO:0015675	0.456761	1380	4	60	866	BP	nickel cation transport
GO:0051649	GO:0051649	0.456826	1862	446	1859	867	BP	establishment of localization in cell
GO:0007009	GO:0007009	0.457225	2463	6	113	868	BP	plasma membrane organization
GO:0010015	GO:0010015	0.458161	2116	139	761	869	BP	root morphogenesis
GO:0007178	GO:0007178	0.458193	2623	11	140	870	BP	transmembrane receptor protein serine/threonine kinase signaling pathway
GO:0045087	GO:0045087	0.458311	2209	284	882	871	BP	innate immune response
GO:0004806	GO:0004806	0.45885	1731	40	394	872	MF	triglyceride lipase activity
GO:0006082	GO:0006082	0.459212	1777	686	8495	873	BP	organic acid metabolic process
GO:0009201	GO:0009201	0.459436	2110	62	175	874	BP	ribonucleoside triphosphate biosynthetic process
GO:0045431	GO:0045431	0.459595	1281	5	72	875	MF	flavonol synthase activity
GO:0051319	GO:0051319	0.460396	1492	4	122	876	BP	G2 phase
GO:0015630	GO:0015630	0.461948	2121	73	155	877	CC	microtubule cytoskeleton
GO:0008235	GO:0008235	0.461997	1556	11	149	878	MF	metalloexopeptidase activity
GO:0016838	GO:0016838	0.462329	1915	9	123	879	MF	carbon-oxygen lyase activity, acting on phosphates
GO:0006479	GO:0006479	0.465411	2241	43	94	880	BP	protein methylation
GO:0009690	GO:0009690	0.46557	1625	23	1120	881	BP	cytokinin metabolic process
GO:0042398	GO:0042398	0.465727	1554	18	206	882	BP	cellular modified amino acid biosynthetic process
GO:0015154	GO:0015154	0.466439	1832	9	120	883	MF	disaccharide transmembrane transporter activity
GO:0019201	GO:0019201	0.467248	1266	15	27	884	MF	nucleotide kinase activity
GO:0006448	GO:0006448	0.469096	701	4	764	885	BP	regulation of translational elongation
GO:0000226	GO:0000226	0.469525	2177	45	196	886	BP	microtubule cytoskeleton organization
GO:0004069	GO:0004069	0.469866	1921	7	52	887	MF	L-aspartate:2-oxoglutarate aminotransferase activity
GO:0044238	GO:0044238	0.469871	1779	6617	10461	888	BP	primary metabolic process
GO:0048466	GO:0048466	0.471267	2028	56	143	889	BP	androecium development
GO:0009558	GO:0009558	0.472239	2360	3	54	890	BP	embryo sac cellularization
GO:0006086	GO:0006086	0.473696	1944	5	21	891	BP	acetyl-CoA biosynthetic process from pyruvate
GO:0009206	GO:0009206	0.474299	2110	62	168	892	BP	purine ribonucleoside triphosphate biosynthetic process
GO:0016207	GO:0016207	0.475285	1895	12	23	893	MF	4-coumarate-CoA ligase activity
GO:0072328	GO:0072328	0.476482	2712	5	9630	894	MF	alkene binding
GO:0072524	GO:0072524	0.476562	1719	38	3705	895	BP	pyridine-containing compound metabolic process
GO:0009058	GO:0009058	0.476645	1639	3805	10461	896	BP	biosynthetic process
GO:0052544	GO:0052544	0.47678	2537	15	23	897	BP	defense response by callose deposition in cell wall
GO:0047617	GO:0047617	0.479863	1242	10	18	898	MF	acyl-CoA hydrolase activity
GO:0006633	GO:0006633	0.480016	1751	119	679	899	BP	fatty acid biosynthetic process
GO:0008242	GO:0008242	0.480148	1282	4	86	900	MF	omega peptidase activity
GO:0010043	GO:0010043	0.48027	1427	37	453	901	BP	response to zinc ion
GO:0006740	GO:0006740	0.480804	1645	25	858	902	BP	NADPH regeneration
GO:0004867	GO:0004867	0.481396	798	15	39	903	MF	serine-type endopeptidase inhibitor activity
GO:0019079	GO:0019079	0.48255	1238	4	17	904	BP	viral genome replication
GO:0046786	GO:0046786	0.48255	1238	4	17	905	BP	viral replication complex formation and maintenance
GO:0019058	GO:0019058	0.48255	1238	4	17	906	BP	viral infectious cycle
GO:0072522	GO:0072522	0.482614	1930	96	588	907	BP	purine-containing compound biosynthetic process
GO:0001104	GO:0001104	0.483328	2039	15	44	908	MF	RNA polymerase II transcription cofactor activity
GO:0001076	GO:0001076	0.483328	2039	15	44	909	MF	RNA polymerase II transcription factor binding transcription factor activity
GO:0006265	GO:0006265	0.48412	2597	12	427	910	BP	DNA topological change
GO:0006586	GO:0006586	0.484743	1785	31	90	911	BP	indolalkylamine metabolic process
GO:0009823	GO:0009823	0.484858	1956	6	26	912	BP	cytokinin catabolic process
GO:0016616	GO:0016616	0.485384	1593	125	166	913	MF	oxidoreductase activity, acting on the CH-OH group of donors, NAD or NADP as acceptor
GO:0010077	GO:0010077	0.485773	1491	6	27	914	BP	maintenance of inflorescence meristem identity
GO:0000213	GO:0000213	0.485782	1448	3	12	915	MF	tRNA-intron endonuclease activity
GO:0006540	GO:0006540	0.486293	1848	4	10	916	BP	glutamate decarboxylation to succinate
GO:0016597	GO:0016597	0.487038	1540	34	73	917	MF	amino acid binding
GO:0051240	GO:0051240	0.487129	2397	7	2376	918	BP	positive regulation of multicellular organismal process
GO:0004470	GO:0004470	0.487332	2282	4	16	919	MF	malic enzyme activity
GO:0016621	GO:0016621	0.488581	1337	9	43	920	MF	cinnamoyl-CoA reductase activity
GO:0035436	GO:0035436	0.488667	1726	4	11	921	BP	triose phosphate transmembrane transport
GO:0001887	GO:0001887	0.48923	2346	4	8467	922	BP	selenium compound metabolic process
GO:0045184	GO:0045184	0.489788	1707	354	1843	923	BP	establishment of protein localization
GO:0000275	GO:0000275	0.489833	1593	5	155	924	CC	mitochondrial proton-transporting ATP synthase complex, catalytic core F(1)
GO:0003909	GO:0003909	0.49035	3060	5	7	925	MF	DNA ligase activity
GO:0031347	GO:0031347	0.491031	1950	104	897	926	BP	regulation of defense response
GO:0004022	GO:0004022	0.49135	1201	9	137	927	MF	alcohol dehydrogenase (NAD) activity
GO:0008477	GO:0008477	0.491392	1619	5	21	928	MF	purine nucleosidase activity
GO:0070887	GO:0070887	0.492097	1830	496	3282	929	BP	cellular response to chemical stimulus
GO:0019742	GO:0019742	0.492938	2512	10	14	930	BP	pentacyclic triterpenoid metabolic process
GO:0019745	GO:0019745	0.492938	2512	10	12	931	BP	pentacyclic triterpenoid biosynthetic process
GO:0009960	GO:0009960	0.493476	2471	16	1606	932	BP	endosperm development
GO:0008759	GO:0008759	0.493636	1465	1	57	933	MF	UDP-3-O-[3-hydroxymyristoyl] N-acetylglucosamine deacetylase activity
GO:0009152	GO:0009152	0.494134	2046	75	186	934	BP	purine ribonucleotide biosynthetic process
GO:0005355	GO:0005355	0.494387	1655	5	10	935	MF	glucose transmembrane transporter activity
GO:0016579	GO:0016579	0.495574	2148	6	21	936	BP	protein deubiquitination
GO:0016144	GO:0016144	0.495835	1575	36	161	937	BP	S-glycoside biosynthetic process
GO:0004108	GO:0004108	0.496292	2130	5	17	938	MF	citrate (Si)-synthase activity
GO:0006152	GO:0006152	0.496722	1628	5	115	939	BP	purine nucleoside catabolic process
GO:0005770	GO:0005770	0.497039	1941	21	77	940	CC	late endosome
GO:0002020	GO:0002020	0.497875	2214	7	111	941	MF	protease binding
GO:0090342	GO:0090342	0.497909	1912	3	3448	942	BP	regulation of cell aging
GO:0032970	GO:0032970	0.499117	2595	15	3392	943	BP	regulation of actin filament-based process
GO:0010229	GO:0010229	0.499505	2710	14	1147	944	BP	inflorescence development
GO:0008195	GO:0008195	0.499963	2020	6	299	945	MF	phosphatidate phosphatase activity
GO:0030162	GO:0030162	0.500886	1300	5	755	946	BP	regulation of proteolysis
GO:0006643	GO:0006643	0.50145	1948	44	491	947	BP	membrane lipid metabolic process
GO:0002239	GO:0002239	0.503364	1843	12	664	948	BP	response to oomycetes
GO:0015800	GO:0015800	0.504489	1922	4	78	949	BP	acidic amino acid transport
GO:0030148	GO:0030148	0.504945	1692	12	43	950	BP	sphingolipid biosynthetic process
GO:0031312	GO:0031312	0.505273	1999	9	3063	951	CC	extrinsic to organelle membrane
GO:2001141	GO:2001141	0.506457	1578	1409	1979	952	BP	regulation of RNA biosynthetic process
GO:0015295	GO:0015295	0.508204	1802	80	123	953	MF	solute:hydrogen symporter activity
GO:0030529	GO:0030529	0.508504	981	486	9176	954	CC	ribonucleoprotein complex
GO:0004779	GO:0004779	0.509949	1535	5	21	955	MF	sulfate adenylyltransferase activity
GO:0016054	GO:0016054	0.51029	1836	94	1385	956	BP	organic acid catabolic process
GO:0000018	GO:0000018	0.511005	2691	6	102	957	BP	regulation of DNA recombination
GO:0007569	GO:0007569	0.511316	1912	3	11315	958	BP	cell aging
GO:0019656	GO:0019656	0.51172	1059	3	6	959	BP	glucose catabolic process to D-lactate and ethanol
GO:0044273	GO:0044273	0.512587	2011	18	818	960	BP	sulfur compound catabolic process
GO:0009627	GO:0009627	0.512989	1873	43	127	961	BP	systemic acquired resistance
GO:2000280	GO:2000280	0.513542	2205	20	585	962	BP	regulation of root development
GO:0019948	GO:0019948	0.514613	1914	2	12	963	MF	SUMO activating enzyme activity
GO:0016139	GO:0016139	0.514748	1844	24	241	964	BP	glycoside catabolic process
GO:0044003	GO:0044003	0.516397	2986	12	26	965	BP	modification by symbiont of host morphology or physiology
GO:0045185	GO:0045185	0.516622	1686	14	408	966	BP	maintenance of protein location
GO:0035295	GO:0035295	0.51668	1918	91	2215	967	BP	tube development
GO:0010506	GO:0010506	0.517052	2545	5	77	968	BP	regulation of autophagy
GO:0004521	GO:0004521	0.517304	1788	44	104	969	MF	endoribonuclease activity
GO:0007186	GO:0007186	0.518931	2239	16	160	970	BP	G-protein coupled receptor signaling pathway
GO:0009891	GO:0009891	0.51918	1773	148	5197	971	BP	positive regulation of biosynthetic process
GO:0051998	GO:0051998	0.519681	1081	4	42	972	MF	protein carboxyl O-methyltransferase activity
GO:0051346	GO:0051346	0.520531	1191	6	72	973	BP	negative regulation of hydrolase activity
GO:0009755	GO:0009755	0.520857	1803	307	1192	974	BP	hormone-mediated signaling pathway
GO:0006650	GO:0006650	0.521059	2213	46	118	975	BP	glycerophospholipid metabolic process
GO:0010091	GO:0010091	0.522042	2317	23	159	976	BP	trichome branching
GO:0009395	GO:0009395	0.526907	2505	6	167	977	BP	phospholipid catabolic process
GO:0080008	GO:0080008	0.526926	2320	111	163	978	CC	CUL4 RING ubiquitin ligase complex
GO:0005432	GO:0005432	0.527284	1966	4	55	979	MF	calcium:sodium antiporter activity
GO:0044430	GO:0044430	0.527333	2280	107	3017	980	CC	cytoskeletal part
GO:0010942	GO:0010942	0.529435	1804	14	380	981	BP	positive regulation of cell death
GO:0004805	GO:0004805	0.529824	2060	12	25	982	MF	trehalose-phosphatase activity
GO:0009059	GO:0009059	0.530047	1602	2643	8089	983	BP	macromolecule biosynthetic process
GO:0009751	GO:0009751	0.531286	1554	148	1335	984	BP	response to salicylic acid stimulus
GO:0045910	GO:0045910	0.531394	2691	6	83	985	BP	negative regulation of DNA recombination
GO:0046130	GO:0046130	0.531474	1673	4	35	986	BP	purine ribonucleoside catabolic process
GO:0005402	GO:0005402	0.532053	1802	80	149	987	MF	cation:sugar symporter activity
GO:0019725	GO:0019725	0.532696	1585	178	11303	988	BP	cellular homeostasis
GO:0010321	GO:0010321	0.533568	1179	4	218	989	BP	regulation of vegetative phase change
GO:0009101	GO:0009101	0.533768	1939	55	3854	990	BP	glycoprotein biosynthetic process
GO:0072668	GO:0072668	0.534422	1670	6	157	991	BP	tubulin complex biogenesis
GO:0009682	GO:0009682	0.536062	1388	9	473	992	BP	induced systemic resistance
GO:0016103	GO:0016103	0.536232	1224	4	36	993	BP	diterpenoid catabolic process
GO:0009832	GO:0009832	0.536474	2047	80	184	994	BP	plant-type cell wall biogenesis
GO:0004004	GO:0004004	0.536494	2786	6	113	995	MF	ATP-dependent RNA helicase activity
GO:0015149	GO:0015149	0.539289	1610	10	16	996	MF	hexose transmembrane transporter activity
GO:0010639	GO:0010639	0.539297	1757	10	943	997	BP	negative regulation of organelle organization
GO:0000815	GO:0000815	0.541187	989	8	1995	998	CC	ESCRT III complex
GO:0006520	GO:0006520	0.542442	1791	352	8639	999	BP	cellular amino acid metabolic process
GO:0051262	GO:0051262	0.543189	1999	4	20	1000	BP	protein tetramerization
GO:0009697	GO:0009697	0.543932	1944	8	588	1001	BP	salicylic acid biosynthetic process
GO:0004527	GO:0004527	0.545511	1760	50	171	1002	MF	exonuclease activity
GO:0009051	GO:0009051	0.545683	1922	7	52	1003	BP	pentose-phosphate shunt, oxidative branch
GO:0015031	GO:0015031	0.546607	1707	354	1812	1004	BP	protein transport
GO:0019900	GO:0019900	0.546822	1843	35	111	1005	MF	kinase binding
GO:0019898	GO:0019898	0.546871	1984	79	1277	1006	CC	extrinsic to membrane
GO:0006805	GO:0006805	0.547249	1797	5	8467	1007	BP	xenobiotic metabolic process
GO:0017076	GO:0017076	0.548084	2354	1398	2101	1008	MF	purine nucleotide binding
GO:0015780	GO:0015780	0.548113	1462	15	41	1009	BP	nucleotide-sugar transport
GO:0042175	GO:0042175	0.548475	1686	66	7493	1010	CC	nuclear outer membrane-endoplasmic reticulum membrane network
GO:0046129	GO:0046129	0.549102	1514	8	27	1011	BP	purine ribonucleoside biosynthetic process
GO:0045430	GO:0045430	0.549621	984	5	12	1012	MF	chalcone isomerase activity
GO:0004565	GO:0004565	0.549944	2722	17	23	1013	MF	beta-galactosidase activity
GO:0004558	GO:0004558	0.55099	2306	5	22	1014	MF	alpha-glucosidase activity
GO:0046654	GO:0046654	0.55133	1550	4	20	1015	BP	tetrahydrofolate biosynthetic process
GO:0010053	GO:0010053	0.551507	2089	79	237	1016	BP	root epidermal cell differentiation
GO:0071365	GO:0071365	0.552583	2423	47	630	1017	BP	cellular response to auxin stimulus
GO:0051189	GO:0051189	0.553203	1562	6	3799	1018	BP	prosthetic group metabolic process
GO:0043021	GO:0043021	0.553421	1181	9	9630	1019	MF	ribonucleoprotein complex binding
GO:0006270	GO:0006270	0.553571	2130	9	427	1020	BP	DNA-dependent DNA replication initiation
GO:0031328	GO:0031328	0.553752	1773	148	5026	1021	BP	positive regulation of cellular biosynthetic process
GO:0009226	GO:0009226	0.554948	1796	13	5042	1022	BP	nucleotide-sugar biosynthetic process
GO:0043254	GO:0043254	0.557545	3239	17	226	1023	BP	regulation of protein complex assembly
GO:0051177	GO:0051177	0.558821	3323	4	41	1024	BP	meiotic sister chromatid cohesion
GO:0010375	GO:0010375	0.559751	1424	8	114	1025	BP	stomatal complex patterning
GO:0016973	GO:0016973	0.560088	3172	5	9	1026	BP	poly(A)+ mRNA export from nucleus
GO:0021700	GO:0021700	0.561448	2190	77	2296	1027	BP	developmental maturation
GO:0046364	GO:0046364	0.562427	1644	21	365	1028	BP	monosaccharide biosynthetic process
GO:0051817	GO:0051817	0.562474	2986	12	31	1029	BP	modification of morphology or physiology of other organism involved in symbiotic interaction
GO:0016887	GO:0016887	0.564404	2824	406	754	1030	MF	ATPase activity
GO:0043433	GO:0043433	0.565756	1235	4	41	1031	BP	negative regulation of sequence-specific DNA binding transcription factor activity
GO:0006119	GO:0006119	0.56603	1135	21	1265	1032	BP	oxidative phosphorylation
GO:0000932	GO:0000932	0.566475	2702	6	8	1033	CC	cytoplasmic mRNA processing body
GO:0009707	GO:0009707	0.567525	1903	31	86	1034	CC	chloroplast outer membrane
GO:0010168	GO:0010168	0.569085	1745	5	7438	1035	CC	ER body
GO:0032553	GO:0032553	0.569502	2353	1394	2101	1036	MF	ribonucleotide binding
GO:0015197	GO:0015197	0.571234	2431	23	919	1037	MF	peptide transporter activity
GO:0006887	GO:0006887	0.571347	2199	25	263	1038	BP	exocytosis
GO:0032787	GO:0032787	0.573581	1739	315	762	1039	BP	monocarboxylic acid metabolic process
GO:0042781	GO:0042781	0.573846	2032	4	34	1040	MF	3'-tRNA processing endoribonuclease activity
GO:0046394	GO:0046394	0.574761	1736	359	762	1041	BP	carboxylic acid biosynthetic process
GO:0032403	GO:0032403	0.577004	2163	8	2200	1042	MF	protein complex binding
GO:0030042	GO:0030042	0.577427	2217	4	20	1043	BP	actin filament depolymerization
GO:0090066	GO:0090066	0.577679	2297	29	492	1044	BP	regulation of anatomical structure size
GO:0008614	GO:0008614	0.57809	1150	6	9	1045	BP	pyridoxine metabolic process
GO:0008615	GO:0008615	0.57809	1150	6	9	1046	BP	pyridoxine biosynthetic process
GO:0003978	GO:0003978	0.579162	1409	6	33	1047	MF	UDP-glucose 4-epimerase activity
GO:0006355	GO:0006355	0.581775	1578	1409	2081	1048	BP	regulation of transcription, DNA-dependent
GO:0047635	GO:0047635	0.582114	1871	5	52	1049	MF	alanine-oxo-acid transaminase activity
GO:0008312	GO:0008312	0.582754	1508	8	1362	1050	MF	7S RNA binding
GO:0006216	GO:0006216	0.583	1041	5	10	1051	BP	cytidine catabolic process
GO:0003002	GO:0003002	0.583658	2161	103	136	1052	BP	regionalization
GO:0010769	GO:0010769	0.584107	3036	4	170	1053	BP	regulation of cell morphogenesis involved in differentiation
GO:2000070	GO:2000070	0.585169	1795	5	365	1054	BP	regulation of response to water deprivation
GO:0048569	GO:0048569	0.585301	2076	213	903	1055	BP	post-embryonic organ development
GO:0018904	GO:0018904	0.585367	1457	14	1423	1056	BP	organic ether metabolic process
GO:0031327	GO:0031327	0.586159	1907	142	5041	1057	BP	negative regulation of cellular biosynthetic process
GO:0000280	GO:0000280	0.587069	2200	31	64	1058	BP	nuclear division
GO:0043484	GO:0043484	0.587072	1853	6	2050	1059	BP	regulation of RNA splicing
GO:0051648	GO:0051648	0.587489	2176	3	23	1060	BP	vesicle localization
GO:0008417	GO:0008417	0.587669	1736	7	312	1061	MF	fucosyltransferase activity
GO:0030118	GO:0030118	0.588335	1506	18	31	1062	CC	clathrin coat
GO:0012510	GO:0012510	0.588917	2009	4	31	1063	CC	trans-Golgi network transport vesicle membrane
GO:0015385	GO:0015385	0.59035	2389	24	59	1064	MF	sodium:hydrogen antiporter activity
GO:0070469	GO:0070469	0.591755	1031	87	1277	1065	CC	respiratory chain
GO:0006829	GO:0006829	0.593284	1779	9	79	1066	BP	zinc ion transport
GO:0006538	GO:0006538	0.596147	1681	8	26	1067	BP	glutamate catabolic process
GO:0009749	GO:0009749	0.596522	1834	26	33	1068	BP	response to glucose stimulus
GO:0051130	GO:0051130	0.59673	2808	22	1567	1069	BP	positive regulation of cellular component organization
GO:0031355	GO:0031355	0.597229	1440	7	42	1070	CC	integral to plastid outer membrane
GO:0045893	GO:0045893	0.598193	1796	129	1874	1071	BP	positive regulation of transcription, DNA-dependent
GO:0034061	GO:0034061	0.598226	3068	29	176	1072	MF	DNA polymerase activity
GO:0030981	GO:0030981	0.598608	2398	14	129	1073	CC	cortical microtubule cytoskeleton
GO:0006497	GO:0006497	0.599021	1703	377	1804	1074	BP	protein lipidation
GO:0032504	GO:0032504	0.599173	2201	78	2290	1075	BP	multicellular organism reproduction
GO:0019362	GO:0019362	0.599469	1719	38	262	1076	BP	pyridine nucleotide metabolic process
GO:0010332	GO:0010332	0.599939	4400	8	16	1077	BP	response to gamma radiation
GO:0071705	GO:0071705	0.600257	1589	104	1812	1078	BP	nitrogen compound transport
GO:0000086	GO:0000086	0.600488	2651	10	182	1079	BP	G2/M transition of mitotic cell cycle
GO:0009260	GO:0009260	0.601657	2021	81	211	1080	BP	ribonucleotide biosynthetic process
GO:0006531	GO:0006531	0.601661	1515	4	59	1081	BP	aspartate metabolic process
GO:0016337	GO:0016337	0.602896	2733	4	17	1082	BP	cell-cell adhesion
GO:0006121	GO:0006121	0.603038	1681	6	34	1083	BP	mitochondrial electron transport, succinate to ubiquinone
GO:0043628	GO:0043628	0.603414	1646	9	185	1084	BP	ncRNA 3'-end processing
GO:0030660	GO:0030660	0.605817	2900	9	63	1085	CC	Golgi-associated vesicle membrane
GO:0003917	GO:0003917	0.606178	3315	4	16	1086	MF	DNA topoisomerase type I activity
GO:0016607	GO:0016607	0.606381	1469	23	40	1087	CC	nuclear speck
GO:0050688	GO:0050688	0.606659	1298	4	144	1088	BP	regulation of defense response to virus
GO:0006744	GO:0006744	0.607019	1512	8	19	1089	BP	ubiquinone biosynthetic process
GO:0032182	GO:0032182	0.608041	1834	8	2200	1090	MF	small conjugating protein binding
GO:0046128	GO:0046128	0.608955	1612	25	42	1091	BP	purine ribonucleoside metabolic process
GO:0004630	GO:0004630	0.60929	3110	11	83	1092	MF	phospholipase D activity
GO:0010199	GO:0010199	0.609664	3603	6	10	1093	BP	organ boundary specification between lateral organs and the meristem
GO:0004175	GO:0004175	0.609818	1905	244	504	1094	MF	endopeptidase activity
GO:0042180	GO:0042180	0.610667	1779	699	8495	1095	BP	cellular ketone metabolic process
GO:0005513	GO:0005513	0.611873	786	7	20	1096	BP	detection of calcium ion
GO:0010188	GO:0010188	0.612471	1896	6	19	1097	BP	response to microbial phytotoxin
GO:0005544	GO:0005544	0.612565	1457	9	101	1098	MF	calcium-dependent phospholipid binding
GO:0047631	GO:0047631	0.612902	1254	4	6	1099	MF	ADP-ribose diphosphatase activity
GO:0034645	GO:0034645	0.615491	1599	2630	7431	1100	BP	cellular macromolecule biosynthetic process
GO:0048582	GO:0048582	0.615708	2168	42	1140	1101	BP	positive regulation of post-embryonic development
GO:0043632	GO:0043632	0.615823	1915	214	301	1102	BP	modification-dependent macromolecule catabolic process
GO:0071281	GO:0071281	0.616212	1739	24	47	1103	BP	cellular response to iron ion
GO:0045283	GO:0045283	0.616289	1085	11	9812	1104	CC	fumarate reductase complex
GO:0000079	GO:0000079	0.616984	1100	9	134	1105	BP	regulation of cyclin-dependent protein kinase activity
GO:0015036	GO:0015036	0.617388	989	54	103	1106	MF	disulfide oxidoreductase activity
GO:0006426	GO:0006426	0.617592	2139	4	65	1107	BP	glycyl-tRNA aminoacylation
GO:0000418	GO:0000418	0.617664	1897	11	125	1108	CC	DNA-directed RNA polymerase IV complex
GO:0051056	GO:0051056	0.618467	2110	30	188	1109	BP	regulation of small GTPase mediated signal transduction
GO:0009890	GO:0009890	0.618866	1880	145	5308	1110	BP	negative regulation of biosynthetic process
GO:0048580	GO:0048580	0.619154	2146	191	1212	1111	BP	regulation of post-embryonic development
GO:0006865	GO:0006865	0.619539	1684	62	94	1112	BP	amino acid transport
GO:0010315	GO:0010315	0.619596	3742	13	100	1113	BP	auxin efflux
GO:0046488	GO:0046488	0.620278	2392	32	53	1114	BP	phosphatidylinositol metabolic process
GO:0004345	GO:0004345	0.621062	2037	6	137	1115	MF	glucose-6-phosphate dehydrogenase activity
GO:0016756	GO:0016756	0.621816	2067	4	9	1116	MF	glutathione gamma-glutamylcysteinyltransferase activity
GO:0016835	GO:0016835	0.622199	1666	107	333	1117	MF	carbon-oxygen lyase activity
GO:0008017	GO:0008017	0.622446	2306	30	43	1118	MF	microtubule binding
GO:0016776	GO:0016776	0.623125	1199	21	1547	1119	MF	phosphotransferase activity, phosphate group as acceptor
GO:0042644	GO:0042644	0.623262	1533	6	1207	1120	CC	chloroplast nucleoid
GO:0031365	GO:0031365	0.624873	1696	369	1804	1121	BP	N-terminal protein amino acid modification
GO:0006751	GO:0006751	0.625916	2833	3	29	1122	BP	glutathione catabolic process
GO:0019899	GO:0019899	0.626228	2055	104	2200	1123	MF	enzyme binding
GO:0030163	GO:0030163	0.626321	1946	239	4000	1124	BP	protein catabolic process
GO:2001252	GO:2001252	0.626361	3543	6	253	1125	BP	positive regulation of chromosome organization
GO:0015171	GO:0015171	0.626583	1781	59	97	1126	MF	amino acid transmembrane transporter activity
GO:0008175	GO:0008175	0.626702	1570	8	25	1127	MF	tRNA methyltransferase activity
GO:0046271	GO:0046271	0.627365	1853	9	196	1128	BP	phenylpropanoid catabolic process
GO:0016763	GO:0016763	0.628525	1714	42	487	1129	MF	transferase activity, transferring pentosyl groups
GO:0022627	GO:0022627	0.628563	827	94	341	1130	CC	cytosolic small ribosomal subunit
GO:0005216	GO:0005216	0.628938	2307	79	591	1131	MF	ion channel activity
GO:0016641	GO:0016641	0.630012	1909	31	48	1132	MF	oxidoreductase activity, acting on the CH-NH2 group of donors, oxygen as acceptor
GO:0015867	GO:0015867	0.631689	1596	6	7	1133	BP	ATP transport
GO:0015078	GO:0015078	0.631787	1709	98	182	1134	MF	hydrogen ion transmembrane transporter activity
GO:0009164	GO:0009164	0.633598	1334	10	164	1135	BP	nucleoside catabolic process
GO:0019375	GO:0019375	0.634789	2181	7	15	1136	BP	galactolipid biosynthetic process
GO:0045793	GO:0045793	0.63642	1716	4	13	1137	BP	positive regulation of cell size
GO:0004003	GO:0004003	0.636613	3322	10	154	1138	MF	ATP-dependent DNA helicase activity
GO:0016410	GO:0016410	0.636692	2095	49	212	1139	MF	N-acyltransferase activity
GO:0035064	GO:0035064	0.637534	1378	11	21	1140	MF	methylated histone residue binding
GO:0010008	GO:0010008	0.638554	1293	26	929	1141	CC	endosome membrane
GO:0004722	GO:0004722	0.639128	1808	143	201	1142	MF	protein serine/threonine phosphatase activity
GO:0043076	GO:0043076	0.640531	2254	6	2522	1143	CC	megasporocyte nucleus
GO:0010253	GO:0010253	0.640963	2154	4	13	1144	BP	UDP-rhamnose biosynthetic process
GO:0009062	GO:0009062	0.641624	1879	33	244	1145	BP	fatty acid catabolic process
GO:0001709	GO:0001709	0.642082	2079	6	566	1146	BP	cell fate determination
GO:0008060	GO:0008060	0.642311	1933	15	83	1147	MF	ARF GTPase activator activity
GO:0009954	GO:0009954	0.642536	1400	5	114	1148	BP	proximal/distal pattern formation
GO:0016042	GO:0016042	0.642746	2016	70	1536	1149	BP	lipid catabolic process
GO:0045261	GO:0045261	0.642837	1470	6	9141	1150	CC	proton-transporting ATP synthase complex, catalytic core F(1)
GO:0000338	GO:0000338	0.643427	1427	9	21	1151	BP	protein deneddylation
GO:0003878	GO:0003878	0.644281	1907	5	17	1152	MF	ATP citrate synthase activity
GO:0008186	GO:0008186	0.645355	2653	7	337	1153	MF	RNA-dependent ATPase activity
GO:0006085	GO:0006085	0.646655	1885	11	109	1154	BP	acetyl-CoA biosynthetic process
GO:0043288	GO:0043288	0.647384	2191	19	105	1155	BP	apocarotenoid metabolic process
GO:0005459	GO:0005459	0.647393	1513	4	6	1156	MF	UDP-galactose transmembrane transporter activity
GO:0033554	GO:0033554	0.647879	1956	429	3272	1157	BP	cellular response to stress
GO:0048443	GO:0048443	0.648739	2028	56	167	1158	BP	stamen development
GO:0048438	GO:0048438	0.648914	2061	119	1761	1159	BP	floral whorl development
GO:0009913	GO:0009913	0.65091	2093	156	411	1160	BP	epidermal cell differentiation
GO:0010030	GO:0010030	0.651746	2397	7	143	1161	BP	positive regulation of seed germination
GO:0016893	GO:0016893	0.652092	1738	33	73	1162	MF	endonuclease activity, active with either ribo- or deoxyribonucleic acids and producing 5'-phosphomonoesters
GO:0043138	GO:0043138	0.652425	3144	5	22	1163	MF	3'-5' DNA helicase activity
GO:0009346	GO:0009346	0.653129	1907	5	7154	1164	CC	citrate lyase complex
GO:0005242	GO:0005242	0.653386	2603	9	42	1165	MF	inward rectifier potassium channel activity
GO:0008081	GO:0008081	0.653444	2201	50	361	1166	MF	phosphoric diester hydrolase activity
GO:0052742	GO:0052742	0.653999	4444	6	1350	1167	MF	phosphatidylinositol kinase activity
GO:0017089	GO:0017089	0.655329	908	4	18	1168	MF	glycolipid transporter activity
GO:0000462	GO:0000462	0.656859	855	8	9	1169	BP	maturation of SSU-rRNA from tricistronic rRNA transcript (SSU-rRNA, 5.8S rRNA, LSU-rRNA)
GO:0046686	GO:0046686	0.657387	1770	322	453	1170	BP	response to cadmium ion
GO:0006041	GO:0006041	0.657736	1995	5	9	1171	BP	glucosamine metabolic process
GO:0046983	GO:0046983	0.657971	1834	113	2200	1172	MF	protein dimerization activity
GO:0000323	GO:0000323	0.658024	2207	3	841	1173	CC	lytic vacuole
GO:0031669	GO:0031669	0.658826	1860	93	173	1174	BP	cellular response to nutrient levels
GO:0048232	GO:0048232	0.65896	1818	26	44	1175	BP	male gamete generation
GO:0010090	GO:0010090	0.659008	2313	51	174	1176	BP	trichome morphogenesis
GO:0016571	GO:0016571	0.660022	2465	32	88	1177	BP	histone methylation
GO:0006415	GO:0006415	0.660442	1496	14	1304	1178	BP	translational termination
GO:0030894	GO:0030894	0.660864	3706	5	112	1179	CC	replisome
GO:0005096	GO:0005096	0.660966	2051	47	120	1180	MF	GTPase activator activity
GO:0000578	GO:0000578	0.661594	2356	9	38	1181	BP	embryonic axis specification
GO:0016759	GO:0016759	0.661727	2772	36	132	1182	MF	cellulose synthase activity
GO:0042803	GO:0042803	0.662191	1921	67	240	1183	MF	protein homodimerization activity
GO:0006188	GO:0006188	0.663314	2044	3	11	1184	BP	IMP biosynthetic process
GO:0046040	GO:0046040	0.663314	2044	3	11	1185	BP	IMP metabolic process
GO:0016413	GO:0016413	0.664105	1565	7	90	1186	MF	O-acetyltransferase activity
GO:0030658	GO:0030658	0.664393	2243	7	36	1187	CC	transport vesicle membrane
GO:0004709	GO:0004709	0.664543	2793	5	33	1188	MF	MAP kinase kinase kinase activity
GO:0016289	GO:0016289	0.666052	1292	13	76	1189	MF	CoA hydrolase activity
GO:0045859	GO:0045859	0.666365	1664	28	32	1190	BP	regulation of protein kinase activity
GO:0032880	GO:0032880	0.666861	1937	8	436	1191	BP	regulation of protein localization
GO:0009094	GO:0009094	0.66751	1649	8	14	1192	BP	L-phenylalanine biosynthetic process
GO:0009815	GO:0009815	0.667761	1284	11	37	1193	MF	1-aminocyclopropane-1-carboxylate oxidase activity
GO:0009555	GO:0009555	0.6686	2176	181	306	1194	BP	pollen development
GO:0003743	GO:0003743	0.669776	1680	76	134	1195	MF	translation initiation factor activity
GO:0042274	GO:0042274	0.67051	892	18	244	1196	BP	ribosomal small subunit biogenesis
GO:0016815	GO:0016815	0.671866	1348	5	106	1197	MF	hydrolase activity, acting on carbon-nitrogen (but not peptide) bonds, in nitriles
GO:0030002	GO:0030002	0.672832	1822	4	97	1198	BP	cellular anion homeostasis
GO:0008420	GO:0008420	0.672869	2488	4	157	1199	MF	CTD phosphatase activity
GO:0006094	GO:0006094	0.677123	1416	7	93	1200	BP	gluconeogenesis
GO:0010440	GO:0010440	0.678342	1801	7	585	1201	BP	stomatal lineage progression
GO:0046474	GO:0046474	0.678824	1827	25	100	1202	BP	glycerophospholipid biosynthetic process
GO:0070297	GO:0070297	0.679373	2312	14	192	1203	BP	regulation of two-component signal transduction system (phosphorelay)
GO:0051596	GO:0051596	0.680436	1434	5	10	1204	BP	methylglyoxal catabolic process
GO:0010295	GO:0010295	0.682147	1807	4	59	1205	MF	(+)-abscisic acid 8'-hydroxylase activity
GO:0005097	GO:0005097	0.683143	2150	20	34	1206	MF	Rab GTPase activator activity
GO:0009646	GO:0009646	0.683983	1501	18	87	1207	BP	response to absence of light
GO:0005365	GO:0005365	0.684111	1942	4	6	1208	MF	myo-inositol transmembrane transporter activity
GO:0005199	GO:0005199	0.684293	1971	32	531	1209	MF	structural constituent of cell wall
GO:0070882	GO:0070882	0.68441	1878	163	1330	1210	BP	cellular cell wall organization or biogenesis
GO:0033478	GO:0033478	0.684617	2154	4	39	1211	BP	UDP-rhamnose metabolic process
GO:0017077	GO:0017077	0.684724	1316	4	983	1212	MF	oxidative phosphorylation uncoupler activity
GO:0048859	GO:0048859	0.684772	2980	8	128	1213	BP	formation of anatomical boundary
GO:0006661	GO:0006661	0.685263	1923	17	46	1214	BP	phosphatidylinositol biosynthetic process
GO:0006631	GO:0006631	0.685699	1759	187	576	1215	BP	fatty acid metabolic process
GO:0016831	GO:0016831	0.685991	1750	50	107	1216	MF	carboxy-lyase activity
GO:0005524	GO:0005524	0.686232	2478	1193	1607	1217	MF	ATP binding
GO:0030154	GO:0030154	0.686479	2004	346	566	1218	BP	cell differentiation
GO:0004497	GO:0004497	0.687576	1693	232	1437	1219	MF	monooxygenase activity
GO:0051748	GO:0051748	0.687678	1947	4	5	1220	MF	UTP-monosaccharide-1-phosphate uridylyltransferase activity
GO:0019137	GO:0019137	0.688397	1862	4	400	1221	MF	thioglucosidase activity
GO:0016418	GO:0016418	0.688445	2002	5	68	1222	MF	S-acetyltransferase activity
GO:0046483	GO:0046483	0.689097	1813	535	8467	1223	BP	heterocycle metabolic process
GO:0005496	GO:0005496	0.689348	2095	13	241	1224	MF	steroid binding
GO:0072502	GO:0072502	0.69062	1822	4	17	1225	BP	cellular trivalent inorganic anion homeostasis
GO:0030643	GO:0030643	0.69062	1822	4	17	1226	BP	cellular phosphate ion homeostasis
GO:0010638	GO:0010638	0.691372	2982	20	907	1227	BP	positive regulation of organelle organization
GO:0005093	GO:0005093	0.692685	2137	4	7	1228	MF	Rab GDP-dissociation inhibitor activity
GO:0010604	GO:0010604	0.694235	1828	145	6825	1229	BP	positive regulation of macromolecule metabolic process
GO:0016115	GO:0016115	0.694452	1509	8	105	1230	BP	terpenoid catabolic process
GO:0044070	GO:0044070	0.695011	3366	5	103	1231	BP	regulation of anion transport
GO:0044257	GO:0044257	0.695658	1935	226	3592	1232	BP	cellular protein catabolic process
GO:0016592	GO:0016592	0.695668	2333	14	1174	1233	CC	mediator complex
GO:0042625	GO:0042625	0.695777	2830	58	659	1234	MF	ATPase activity, coupled to transmembrane movement of ions
GO:0006839	GO:0006839	0.695998	1329	61	423	1235	BP	mitochondrial transport
GO:0048586	GO:0048586	0.696183	4249	5	17	1236	BP	regulation of long-day photoperiodism, flowering
GO:0008553	GO:0008553	0.69653	2856	7	166	1237	MF	hydrogen-exporting ATPase activity, phosphorylative mechanism
GO:0051261	GO:0051261	0.696753	2217	4	20	1238	BP	protein depolymerization
GO:0015035	GO:0015035	0.697781	907	44	58	1239	MF	protein disulfide oxidoreductase activity
GO:0015717	GO:0015717	0.698737	1726	4	10	1240	BP	triose phosphate transport
GO:0000160	GO:0000160	0.698985	1686	66	1157	1241	BP	two-component signal transduction system (phosphorelay)
GO:0047334	GO:0047334	0.699481	2063	4	11	1242	MF	diphosphate-fructose-6-phosphate 1-phosphotransferase activity
GO:0006388	GO:0006388	0.699935	1435	6	49	1243	BP	tRNA splicing, via endonucleolytic cleavage and ligation
GO:0035173	GO:0035173	0.701052	917	1	888	1244	MF	histone kinase activity
GO:0004866	GO:0004866	0.701516	777	26	44	1245	MF	endopeptidase inhibitor activity
GO:0061135	GO:0061135	0.701516	777	26	44	1246	MF	endopeptidase regulator activity
GO:0051225	GO:0051225	0.701686	3104	4	15	1247	BP	spindle assembly
GO:0051129	GO:0051129	0.703591	1757	10	1692	1248	BP	negative regulation of cellular component organization
GO:0006482	GO:0006482	0.707532	3634	4	6	1249	BP	protein demethylation
GO:0019243	GO:0019243	0.707837	1300	4	12	1250	BP	methylglyoxal catabolic process to D-lactate
GO:0000479	GO:0000479	0.708119	881	4	6	1251	BP	endonucleolytic cleavage of tricistronic rRNA transcript (SSU-rRNA, 5.8S rRNA, LSU-rRNA)
GO:0030684	GO:0030684	0.708214	1442	8	615	1252	CC	preribosome
GO:0016412	GO:0016412	0.708223	1450	5	32	1253	MF	serine O-acyltransferase activity
GO:0051219	GO:0051219	0.708602	1187	12	2200	1254	MF	phosphoprotein binding
GO:0004743	GO:0004743	0.70869	1947	9	1350	1255	MF	pyruvate kinase activity
GO:0004708	GO:0004708	0.709025	1362	10	58	1256	MF	MAP kinase kinase activity
GO:0000400	GO:0000400	0.709646	3571	4	5	1257	MF	four-way junction DNA binding
GO:0032138	GO:0032138	0.709646	3571	4	5	1258	MF	single base insertion or deletion binding
GO:0004129	GO:0004129	0.710184	713	12	130	1259	MF	cytochrome-c oxidase activity
GO:0071826	GO:0071826	0.710937	1316	16	254	1260	BP	ribonucleoprotein complex subunit organization
GO:0030120	GO:0030120	0.711069	2003	22	34	1261	CC	vesicle coat
GO:0030176	GO:0030176	0.711368	1680	13	45	1262	CC	integral to endoplasmic reticulum membrane
GO:0004356	GO:0004356	0.711635	1641	7	9	1263	MF	glutamate-ammonia ligase activity
GO:0000741	GO:0000741	0.71169	1854	17	29	1264	BP	karyogamy
GO:0019139	GO:0019139	0.711772	1956	6	24	1265	MF	cytokinin dehydrogenase activity
GO:0009870	GO:0009870	0.712802	2385	14	1157	1266	BP	defense response signaling pathway, resistance gene-dependent
GO:0043543	GO:0043543	0.714949	1765	377	1804	1267	BP	protein acylation
GO:0022892	GO:0022892	0.715373	1848	795	1265	1268	MF	substrate-specific transporter activity
GO:0055075	GO:0055075	0.716264	2558	6	73	1269	BP	potassium ion homeostasis
GO:0004820	GO:0004820	0.716492	2139	4	68	1270	MF	glycine-tRNA ligase activity
GO:0019829	GO:0019829	0.716924	2478	34	436	1271	MF	cation-transporting ATPase activity
GO:0035670	GO:0035670	0.717583	2311	40	916	1272	BP	ovule-producing ovary development
GO:0070704	GO:0070704	0.717902	1640	4	195	1273	MF	sterol desaturase activity
GO:0035197	GO:0035197	0.718914	3254	4	1362	1274	MF	siRNA binding
GO:0010206	GO:0010206	0.721227	1494	9	27	1275	BP	photosystem II repair
GO:0046838	GO:0046838	0.723118	1922	5	620	1276	BP	phosphorylated carbohydrate dephosphorylation
GO:0023051	GO:0023051	0.723555	1928	119	3740	1277	BP	regulation of signaling
GO:0044282	GO:0044282	0.723587	1783	174	1962	1278	BP	small molecule catabolic process
GO:0015075	GO:0015075	0.724789	1994	479	793	1279	MF	ion transmembrane transporter activity
GO:0006626	GO:0006626	0.724846	1093	21	219	1280	BP	protein targeting to mitochondrion
GO:0032559	GO:0032559	0.725118	2477	1199	1607	1281	MF	adenyl ribonucleotide binding
GO:0004623	GO:0004623	0.725773	999	4	382	1282	MF	phospholipase A2 activity
GO:0019320	GO:0019320	0.727133	1738	72	122	1283	BP	hexose catabolic process
GO:0006268	GO:0006268	0.727406	2927	6	67	1284	BP	DNA unwinding involved in replication
GO:0006617	GO:0006617	0.727492	1780	3	138	1285	BP	SRP-dependent cotranslational protein targeting to membrane, signal sequence recognition
GO:0033178	GO:0033178	0.72791	1470	6	1989	1286	CC	proton-transporting two-sector ATPase complex, catalytic domain
GO:0019253	GO:0019253	0.728007	1173	11	19	1287	BP	reductive pentose-phosphate cycle
GO:0001676	GO:0001676	0.729137	1837	26	212	1288	BP	long-chain fatty acid metabolic process
GO:0019318	GO:0019318	0.729881	1767	106	162	1289	BP	hexose metabolic process
GO:0010324	GO:0010324	0.730389	2639	20	113	1290	BP	membrane invagination
GO:0005786	GO:0005786	0.731963	1457	8	12	1291	CC	signal recognition particle, endoplasmic reticulum targeting
GO:0016405	GO:0016405	0.732096	1878	18	32	1292	MF	CoA-ligase activity
GO:0005887	GO:0005887	0.733529	1719	38	509	1293	CC	integral to plasma membrane
GO:0046365	GO:0046365	0.734445	1729	76	222	1294	BP	monosaccharide catabolic process
GO:0009630	GO:0009630	0.735281	2255	45	67	1295	BP	gravitropism
GO:0045273	GO:0045273	0.735441	1201	12	9812	1296	CC	respiratory chain complex II
GO:0045281	GO:0045281	0.735441	1201	12	9812	1297	CC	succinate dehydrogenase complex
GO:0034621	GO:0034621	0.737005	1597	199	841	1298	BP	cellular macromolecular complex subunit organization
GO:0030145	GO:0030145	0.740022	1369	19	1884	1299	MF	manganese ion binding
GO:0016682	GO:0016682	0.740583	1703	9	20	1300	MF	oxidoreductase activity, acting on diphenols and related substances as donors, oxygen as acceptor
GO:0004611	GO:0004611	0.741096	3059	4	61	1301	MF	phosphoenolpyruvate carboxykinase activity
GO:0048584	GO:0048584	0.742191	1998	70	4828	1302	BP	positive regulation of response to stimulus
GO:0042299	GO:0042299	0.742911	2473	5	13	1303	MF	lupeol synthase activity
GO:0015165	GO:0015165	0.742928	1482	6	13	1304	MF	pyrimidine nucleotide sugar transmembrane transporter activity
GO:0016417	GO:0016417	0.743452	1945	8	212	1305	MF	S-acyltransferase activity
GO:0048196	GO:0048196	0.743466	1981	4	17	1306	CC	middle lamella-containing extracellular matrix
GO:0048609	GO:0048609	0.743548	1997	74	2278	1307	BP	multicellular organismal reproductive process
GO:0051029	GO:0051029	0.745515	750	5	17	1308	BP	rRNA transport
GO:0016165	GO:0016165	0.745681	2587	8	28	1309	MF	lipoxygenase activity
GO:0044421	GO:0044421	0.745703	1342	31	22117	1310	CC	extracellular region part
GO:0016638	GO:0016638	0.74667	2168	42	1437	1311	MF	oxidoreductase activity, acting on the CH-NH2 group of donors
GO:0006986	GO:0006986	0.746705	1820	10	13	1312	BP	response to unfolded protein
GO:0006970	GO:0006970	0.747539	1621	462	2896	1313	BP	response to osmotic stress
GO:0008137	GO:0008137	0.747744	956	17	24	1314	MF	NADH dehydrogenase (ubiquinone) activity
GO:0070696	GO:0070696	0.747848	2226	7	31	1315	MF	transmembrane receptor protein serine/threonine kinase binding
GO:0010286	GO:0010286	0.748056	1423	25	154	1316	BP	heat acclimation
GO:0031301	GO:0031301	0.75111	1597	34	452	1317	CC	integral to organelle membrane
GO:0045860	GO:0045860	0.751129	2185	13	30	1318	BP	positive regulation of protein kinase activity
GO:0016896	GO:0016896	0.75165	2237	13	16	1319	MF	exoribonuclease activity, producing 5'-phosphomonoesters
GO:0000278	GO:0000278	0.751673	2181	59	294	1320	BP	mitotic cell cycle
GO:0070298	GO:0070298	0.752418	2397	12	121	1321	BP	negative regulation of two-component signal transduction system (phosphorelay)
GO:0030554	GO:0030554	0.752525	2477	1199	1611	1322	MF	adenyl nucleotide binding
GO:0015297	GO:0015297	0.753676	1994	120	281	1323	MF	antiporter activity
GO:0042773	GO:0042773	0.753826	1135	21	34	1324	BP	ATP synthesis coupled electron transport
GO:0019205	GO:0019205	0.75619	1320	27	1335	1325	MF	nucleobase-containing compound kinase activity
GO:0004559	GO:0004559	0.756206	2717	9	10	1326	MF	alpha-mannosidase activity
GO:0009933	GO:0009933	0.757383	2635	50	173	1327	BP	meristem structural organization
GO:0009744	GO:0009744	0.757985	1806	44	50	1328	BP	response to sucrose stimulus
GO:0050662	GO:0050662	0.758831	1717	168	253	1329	MF	coenzyme binding
GO:0016615	GO:0016615	0.758897	1725	13	166	1330	MF	malate dehydrogenase activity
GO:0031969	GO:0031969	0.759333	1772	80	1199	1331	CC	chloroplast membrane
GO:0031667	GO:0031667	0.759754	1932	110	173	1332	BP	response to nutrient levels
GO:0046108	GO:0046108	0.760168	1938	4	16	1333	BP	uridine metabolic process
GO:0044242	GO:0044242	0.760746	1978	61	1101	1334	BP	cellular lipid catabolic process
GO:0008131	GO:0008131	0.761081	2351	17	37	1335	MF	primary amine oxidase activity
GO:0048574	GO:0048574	0.762258	3124	10	52	1336	BP	long-day photoperiodism, flowering
GO:0006767	GO:0006767	0.762311	1469	44	59	1337	BP	water-soluble vitamin metabolic process
GO:0019887	GO:0019887	0.762654	1516	30	42	1338	MF	protein kinase regulator activity
GO:0035437	GO:0035437	0.763056	1331	6	22	1339	BP	maintenance of protein localization in endoplasmic reticulum
GO:0015140	GO:0015140	0.76403	1967	5	6	1340	MF	malate transmembrane transporter activity
GO:0055074	GO:0055074	0.766089	2650	26	71	1341	BP	calcium ion homeostasis
GO:0048658	GO:0048658	0.766943	2010	8	1761	1342	BP	tapetal layer development
GO:0032446	GO:0032446	0.767278	2102	126	167	1343	BP	protein modification by small protein conjugation
GO:0070972	GO:0070972	0.768984	1525	16	147	1344	BP	protein localization in endoplasmic reticulum
GO:0045995	GO:0045995	0.7691	3379	5	765	1345	BP	regulation of embryonic development
GO:0010306	GO:0010306	0.769915	1396	4	15	1346	BP	rhamnogalacturonan II biosynthetic process
GO:0000154	GO:0000154	0.770454	463	29	198	1347	BP	rRNA modification
GO:0048354	GO:0048354	0.770588	2239	5	9	1348	BP	mucilage biosynthetic process involved in seed coat development
GO:0008757	GO:0008757	0.770863	1862	85	226	1349	MF	S-adenosylmethionine-dependent methyltransferase activity
GO:0032870	GO:0032870	0.771673	1795	337	1129	1350	BP	cellular response to hormone stimulus
GO:0004300	GO:0004300	0.771735	1782	4	71	1351	MF	enoyl-CoA hydratase activity
GO:0000326	GO:0000326	0.772622	1295	7	91	1352	CC	protein storage vacuole
GO:0010498	GO:0010498	0.772699	1835	20	265	1353	BP	proteasomal protein catabolic process
GO:0005385	GO:0005385	0.772749	1822	10	75	1354	MF	zinc ion transmembrane transporter activity
GO:0016790	GO:0016790	0.773062	2133	61	983	1355	MF	thiolester hydrolase activity
GO:0007163	GO:0007163	0.774647	1731	4	11269	1356	BP	establishment or maintenance of cell polarity
GO:0051539	GO:0051539	0.775693	2411	7	38	1357	MF	4 iron, 4 sulfur cluster binding
GO:0016655	GO:0016655	0.776407	1045	29	100	1358	MF	oxidoreductase activity, acting on NADH or NADPH, quinone or similar compound as acceptor
GO:0035838	GO:0035838	0.776721	1871	4	10	1359	CC	growing cell tip
GO:0004553	GO:0004553	0.778688	1881	290	440	1360	MF	hydrolase activity, hydrolyzing O-glycosyl compounds
GO:0008083	GO:0008083	0.77889	482	9	67	1361	MF	growth factor activity
GO:0007006	GO:0007006	0.779164	1246	8	152	1362	BP	mitochondrial membrane organization
GO:0009698	GO:0009698	0.780507	1614	150	494	1363	BP	phenylpropanoid metabolic process
GO:0004197	GO:0004197	0.780674	1756	37	364	1364	MF	cysteine-type endopeptidase activity
GO:0042372	GO:0042372	0.780908	2333	6	7	1365	BP	phylloquinone biosynthetic process
GO:0042374	GO:0042374	0.780908	2333	6	7	1366	BP	phylloquinone metabolic process
GO:0016886	GO:0016886	0.781596	2933	7	477	1367	MF	ligase activity, forming phosphoric ester bonds
GO:0004467	GO:0004467	0.783098	2307	8	11	1368	MF	long-chain fatty acid-CoA ligase activity
GO:0009873	GO:0009873	0.783142	1739	53	366	1369	BP	ethylene mediated signaling pathway
GO:0009161	GO:0009161	0.783991	1816	13	189	1370	BP	ribonucleoside monophosphate metabolic process
GO:0034052	GO:0034052	0.784088	1928	4	82	1371	BP	positive regulation of plant-type hypersensitive response
GO:0004675	GO:0004675	0.78425	2623	11	700	1372	MF	transmembrane receptor protein serine/threonine kinase activity
GO:0042364	GO:0042364	0.784393	1485	42	59	1373	BP	water-soluble vitamin biosynthetic process
GO:0006914	GO:0006914	0.785167	1592	29	678	1374	BP	autophagy
GO:0035251	GO:0035251	0.785234	2444	82	242	1375	MF	UDP-glucosyltransferase activity
GO:0015216	GO:0015216	0.785486	1483	5	6	1376	MF	purine nucleotide transmembrane transporter activity
GO:0005987	GO:0005987	0.785922	2093	4	67	1377	BP	sucrose catabolic process
GO:0031163	GO:0031163	0.785979	1333	18	170	1378	BP	metallo-sulfur cluster assembly
GO:0016854	GO:0016854	0.786423	1489	33	233	1379	MF	racemase and epimerase activity
GO:0006098	GO:0006098	0.788085	1681	24	77	1380	BP	pentose-phosphate shunt
GO:0006996	GO:0006996	0.788526	2141	616	820	1381	BP	organelle organization
GO:2000904	GO:2000904	0.788788	1682	4	57	1382	BP	regulation of starch metabolic process
GO:0003697	GO:0003697	0.78908	1887	26	61	1383	MF	single-stranded DNA binding
GO:0046087	GO:0046087	0.789275	1041	5	16	1384	BP	cytidine metabolic process
GO:0006006	GO:0006006	0.79158	1764	77	118	1385	BP	glucose metabolic process
GO:0048571	GO:0048571	0.793603	2959	11	57	1386	BP	long-day photoperiodism
GO:0009269	GO:0009269	0.794783	1354	18	243	1387	BP	response to desiccation
GO:0016604	GO:0016604	0.795053	1733	40	123	1388	CC	nuclear body
GO:0043436	GO:0043436	0.796132	1779	684	780	1389	BP	oxoacid metabolic process
GO:0006787	GO:0006787	0.796228	1713	16	95	1390	BP	porphyrin-containing compound catabolic process
GO:0015294	GO:0015294	0.79627	1814	105	420	1391	MF	solute:cation symporter activity
GO:0016559	GO:0016559	0.797101	1546	10	82	1392	BP	peroxisome fission
GO:0000304	GO:0000304	0.797105	1846	7	87	1393	BP	response to singlet oxygen
GO:0033043	GO:0033043	0.797124	2968	38	3865	1394	BP	regulation of organelle organization
GO:0009057	GO:0009057	0.79725	1976	290	7266	1395	BP	macromolecule catabolic process
GO:0046470	GO:0046470	0.799453	1901	6	53	1396	BP	phosphatidylcholine metabolic process
GO:0010252	GO:0010252	0.799793	1964	16	161	1397	BP	auxin homeostasis
GO:0006370	GO:0006370	0.80038	1906	5	96	1398	BP	mRNA capping
GO:0010310	GO:0010310	0.800578	1896	9	33	1399	BP	regulation of hydrogen peroxide metabolic process
GO:0010189	GO:0010189	0.801795	1496	7	14	1400	BP	vitamin E biosynthetic process
GO:0003999	GO:0003999	0.803607	906	5	47	1401	MF	adenine phosphoribosyltransferase activity
GO:0006721	GO:0006721	0.80558	1972	91	145	1402	BP	terpenoid metabolic process
GO:0009199	GO:0009199	0.805688	2425	132	186	1403	BP	ribonucleoside triphosphate metabolic process
GO:0000162	GO:0000162	0.805706	1767	26	55	1404	BP	tryptophan biosynthetic process
GO:0004221	GO:0004221	0.805876	2748	35	76	1405	MF	ubiquitin thiolesterase activity
GO:0031227	GO:0031227	0.806611	1844	20	106	1406	CC	intrinsic to endoplasmic reticulum membrane
GO:0044249	GO:0044249	0.806713	1630	3653	8609	1407	BP	cellular biosynthetic process
GO:0060249	GO:0060249	0.806896	3745	11	283	1408	BP	anatomical structure homeostasis
GO:0030838	GO:0030838	0.807566	2852	12	18	1409	BP	positive regulation of actin filament polymerization
GO:0000085	GO:0000085	0.807676	1492	4	23	1410	BP	G2 phase of mitotic cell cycle
GO:0006379	GO:0006379	0.807762	3227	5	107	1411	BP	mRNA cleavage
GO:0015020	GO:0015020	0.808103	1661	10	347	1412	MF	glucuronosyltransferase activity
GO:0016530	GO:0016530	0.808195	754	4	24692	1413	MF	metallochaperone activity
GO:0031349	GO:0031349	0.809046	2075	38	910	1414	BP	positive regulation of defense response
GO:0008474	GO:0008474	0.810722	1178	6	76	1415	MF	palmitoyl-(protein) hydrolase activity
GO:0035250	GO:0035250	0.810819	1922	7	205	1416	MF	UDP-galactosyltransferase activity
GO:0046685	GO:0046685	0.811345	2029	10	566	1417	BP	response to arsenic-containing substance
GO:0046872	GO:0046872	0.811351	1689	1791	2374	1418	MF	metal ion binding
GO:0000902	GO:0000902	0.813236	2076	237	301	1419	BP	cell morphogenesis
GO:0001101	GO:0001101	0.813603	2318	6	2230	1420	BP	response to acid
GO:0048585	GO:0048585	0.814017	2071	93	4900	1421	BP	negative regulation of response to stimulus
GO:0050801	GO:0050801	0.814138	2153	106	161	1422	BP	ion homeostasis
GO:0009694	GO:0009694	0.814269	1935	28	35	1423	BP	jasmonic acid metabolic process
GO:0055085	GO:0055085	0.815245	1986	413	11880	1424	BP	transmembrane transport
GO:0009522	GO:0009522	0.815335	806	16	57	1425	CC	photosystem I
GO:0009247	GO:0009247	0.815747	1948	12	36	1426	BP	glycolipid biosynthetic process
GO:0035196	GO:0035196	0.815836	2630	6	89	1427	BP	production of miRNAs involved in gene silencing by miRNA
GO:0002213	GO:0002213	0.815836	1719	16	880	1428	BP	defense response to insect
GO:0004815	GO:0004815	0.818737	2024	5	68	1429	MF	aspartate-tRNA ligase activity
GO:0018377	GO:0018377	0.819019	1700	364	459	1430	BP	protein myristoylation
GO:0035299	GO:0035299	0.81912	1575	2	1350	1431	MF	inositol pentakisphosphate 2-kinase activity
GO:0009903	GO:0009903	0.819204	2896	6	12	1432	BP	chloroplast avoidance movement
GO:0019359	GO:0019359	0.820545	1900	7	39	1433	BP	nicotinamide nucleotide biosynthetic process
GO:0016308	GO:0016308	0.821677	3531	13	16	1434	MF	1-phosphatidylinositol-4-phosphate 5-kinase activity
GO:0045263	GO:0045263	0.82256	747	4	9141	1435	CC	proton-transporting ATP synthase complex, coupling factor F(o)
GO:0031371	GO:0031371	0.822777	873	6	9176	1436	CC	ubiquitin conjugating enzyme complex
GO:0022843	GO:0022843	0.82308	2112	23	51	1437	MF	voltage-gated cation channel activity
GO:0009966	GO:0009966	0.823706	1928	119	3368	1438	BP	regulation of signal transduction
GO:0003973	GO:0003973	0.824179	1573	6	17	1439	MF	(S)-2-hydroxy-acid oxidase activity
GO:0008278	GO:0008278	0.825648	3066	5	1217	1440	CC	cohesin complex
GO:0014075	GO:0014075	0.826069	2318	6	7	1441	BP	response to amine stimulus
GO:0042545	GO:0042545	0.827794	1764	99	179	1442	BP	cell wall modification
GO:0046496	GO:0046496	0.82792	1672	34	39	1443	BP	nicotinamide nucleotide metabolic process
GO:0019513	GO:0019513	0.82807	2682	9	15	1444	BP	lactose catabolic process, using glucoside 3-dehydrogenase
GO:0019515	GO:0019515	0.82807	2682	9	15	1445	BP	lactose catabolic process via UDP-galactose
GO:0006641	GO:0006641	0.828551	1583	11	12	1446	BP	triglyceride metabolic process
GO:0004072	GO:0004072	0.82887	2507	5	12	1447	MF	aspartate kinase activity
GO:0006904	GO:0006904	0.829038	2294	22	33	1448	BP	vesicle docking involved in exocytosis
GO:0055046	GO:0055046	0.829077	2093	28	2296	1449	BP	microgametogenesis
GO:0010363	GO:0010363	0.83013	1729	13	122	1450	BP	regulation of plant-type hypersensitive response
GO:0007243	GO:0007243	0.83067	1665	10	190	1451	BP	intracellular protein kinase cascade
GO:0010160	GO:0010160	0.831643	2980	8	130	1452	BP	formation of organ boundary
GO:0016879	GO:0016879	0.831655	1962	306	477	1453	MF	ligase activity, forming carbon-nitrogen bonds
GO:0016881	GO:0016881	0.831749	1968	265	358	1454	MF	acid-amino acid ligase activity
GO:0009205	GO:0009205	0.831897	2425	132	172	1455	BP	purine ribonucleoside triphosphate metabolic process
GO:0080143	GO:0080143	0.832531	721	3	8	1456	BP	regulation of amino acid export
GO:0002683	GO:0002683	0.833325	1392	6	816	1457	BP	negative regulation of immune system process
GO:0006888	GO:0006888	0.834006	1949	24	61	1458	BP	ER to Golgi vesicle-mediated transport
GO:0016623	GO:0016623	0.834169	3570	5	63	1459	MF	oxidoreductase activity, acting on the aldehyde or oxo group of donors, oxygen as acceptor
GO:0051325	GO:0051325	0.834636	2428	22	122	1460	BP	interphase
GO:0048445	GO:0048445	0.835264	1322	5	86	1461	BP	carpel morphogenesis
GO:0008168	GO:0008168	0.835722	1737	191	241	1462	MF	methyltransferase activity
GO:0005769	GO:0005769	0.836533	2414	9	77	1463	CC	early endosome
GO:0016788	GO:0016788	0.836846	1735	798	2941	1464	MF	hydrolase activity, acting on ester bonds
GO:0009962	GO:0009962	0.837574	1583	13	2035	1465	BP	regulation of flavonoid biosynthetic process
GO:0048572	GO:0048572	0.837841	2432	7	57	1466	BP	short-day photoperiodism
GO:0010067	GO:0010067	0.842694	2238	9	10	1467	BP	procambium histogenesis
GO:0006007	GO:0006007	0.843202	1719	68	87	1468	BP	glucose catabolic process
GO:0008515	GO:0008515	0.843351	1864	8	11	1469	MF	sucrose transmembrane transporter activity
GO:0034504	GO:0034504	0.843448	2147	41	147	1470	BP	protein localization to nucleus
GO:0006810	GO:0006810	0.843704	1838	1558	1822	1471	BP	transport
GO:0009916	GO:0009916	0.844049	1400	4	11	1472	MF	alternative oxidase activity
GO:0034220	GO:0034220	0.844244	1647	59	763	1473	BP	ion transmembrane transport
GO:0043096	GO:0043096	0.84427	906	5	15	1474	BP	purine base salvage
GO:0015368	GO:0015368	0.845594	1891	9	75	1475	MF	calcium:cation antiporter activity
GO:0008443	GO:0008443	0.848284	1969	11	1043	1476	MF	phosphofructokinase activity
GO:0006749	GO:0006749	0.848292	1764	12	219	1477	BP	glutathione metabolic process
GO:0016803	GO:0016803	0.848482	1264	6	8	1478	MF	ether hydrolase activity
GO:0072595	GO:0072595	0.848626	1384	9	150	1479	BP	maintenance of protein localization to organelle
GO:0006323	GO:0006323	0.848875	1129	54	840	1480	BP	DNA packaging
GO:0071483	GO:0071483	0.850023	1764	12	95	1481	BP	cellular response to blue light
GO:0046113	GO:0046113	0.850266	2352	4	146	1482	BP	nucleobase catabolic process
GO:0048366	GO:0048366	0.850419	2005	143	180	1483	BP	leaf development
GO:0010608	GO:0010608	0.850502	2178	88	1956	1484	BP	posttranscriptional regulation of gene expression
GO:0005778	GO:0005778	0.850728	1444	21	24	1485	CC	peroxisomal membrane
GO:0009817	GO:0009817	0.851054	1825	41	242	1486	BP	defense response to fungus, incompatible interaction
GO:0009144	GO:0009144	0.851429	2425	132	185	1487	BP	purine nucleoside triphosphate metabolic process
GO:0005749	GO:0005749	0.851456	1085	11	154	1488	CC	mitochondrial respiratory chain complex II
GO:0004713	GO:0004713	0.852606	2370	15	888	1489	MF	protein tyrosine kinase activity
GO:0005310	GO:0005310	0.853139	1618	10	91	1490	MF	dicarboxylic acid transmembrane transporter activity
GO:0022857	GO:0022857	0.855164	1969	845	1265	1491	MF	transmembrane transporter activity
GO:0009310	GO:0009310	0.856682	1849	54	1238	1492	BP	amine catabolic process
GO:0030332	GO:0030332	0.856705	1000	3	2200	1493	MF	cyclin binding
GO:0003993	GO:0003993	0.857003	1599	37	299	1494	MF	acid phosphatase activity
GO:0008794	GO:0008794	0.857987	616	14	15	1495	MF	arsenate reductase (glutaredoxin) activity
GO:0015291	GO:0015291	0.858801	1920	237	565	1496	MF	secondary active transmembrane transporter activity
GO:0006498	GO:0006498	0.859963	1700	364	450	1497	BP	N-terminal protein lipidation
GO:0051168	GO:0051168	0.860732	2353	19	78	1498	BP	nuclear export
GO:0010605	GO:0010605	0.861321	2111	199	6827	1499	BP	negative regulation of macromolecule metabolic process
GO:0019208	GO:0019208	0.861374	2031	19	349	1500	MF	phosphatase regulator activity
GO:0006301	GO:0006301	0.862931	1856	10	188	1501	BP	postreplication repair
GO:0006954	GO:0006954	0.863175	970	5	991	1502	BP	inflammatory response
GO:0010311	GO:0010311	0.863219	2669	20	142	1503	BP	lateral root formation
GO:0046700	GO:0046700	0.863231	2307	120	1129	1504	BP	heterocycle catabolic process
GO:0009756	GO:0009756	0.864447	2119	33	1158	1505	BP	carbohydrate mediated signaling
GO:0070407	GO:0070407	0.865394	3078	2	260	1506	BP	oxidation-dependent protein catabolic process
GO:0002697	GO:0002697	0.865624	1298	4	95	1507	BP	regulation of immune effector process
GO:0046777	GO:0046777	0.865815	2267	86	949	1508	BP	protein autophosphorylation
GO:0015833	GO:0015833	0.866362	2067	58	1812	1509	BP	peptide transport
GO:0008375	GO:0008375	0.866755	1732	20	347	1510	MF	acetylglucosaminyltransferase activity
GO:0016667	GO:0016667	0.866792	1095	98	1437	1511	MF	oxidoreductase activity, acting on a sulfur group of donors
GO:0008526	GO:0008526	0.867349	2241	3	7	1512	MF	phosphatidylinositol transporter activity
GO:0005057	GO:0005057	0.867716	2123	30	351	1513	MF	receptor signaling protein activity
GO:0010197	GO:0010197	0.868378	1895	16	23	1514	BP	polar nucleus fusion
GO:0010224	GO:0010224	0.868607	1724	55	84	1515	BP	response to UV-B
GO:0000956	GO:0000956	0.868697	2512	12	14	1516	BP	nuclear-transcribed mRNA catabolic process
GO:0016310	GO:0016310	0.868712	2222	863	1093	1517	BP	phosphorylation
GO:0035770	GO:0035770	0.870064	2825	7	7067	1518	CC	ribonucleoprotein granule
GO:0052545	GO:0052545	0.87152	2758	25	27	1519	BP	callose localization
GO:0005625	GO:0005625	0.871531	1911	5	45	1520	CC	soluble fraction
GO:0035303	GO:0035303	0.872039	943	6	114	1521	BP	regulation of dephosphorylation
GO:0006533	GO:0006533	0.873105	1515	4	12	1522	BP	aspartate catabolic process
GO:0046463	GO:0046463	0.874073	1477	7	42	1523	BP	acylglycerol biosynthetic process
GO:2000067	GO:2000067	0.874469	2524	6	205	1524	BP	regulation of root morphogenesis
GO:0008113	GO:0008113	0.874528	860	13	32	1525	MF	peptide-methionine-(S)-S-oxide reductase activity
GO:0009074	GO:0009074	0.875515	1961	5	135	1526	BP	aromatic amino acid family catabolic process
GO:0007264	GO:0007264	0.875611	1086	49	190	1527	BP	small GTPase mediated signal transduction
GO:0009922	GO:0009922	0.875641	1716	6	15	1528	MF	fatty acid elongase activity
GO:0072599	GO:0072599	0.876026	1642	10	103	1529	BP	establishment of protein localization in endoplasmic reticulum
GO:0012506	GO:0012506	0.876115	2151	26	4168	1530	CC	vesicle membrane
GO:0042759	GO:0042759	0.878175	1526	7	148	1531	BP	long-chain fatty acid biosynthetic process
GO:0006828	GO:0006828	0.878656	2244	7	60	1532	BP	manganese ion transport
GO:0046274	GO:0046274	0.878839	1897	8	66	1533	BP	lignin catabolic process
GO:0005623	GO:0005623	0.879177	1696	11370	22117	1534	CC	cell
GO:0044464	GO:0044464	0.879177	1696	11370	22117	1535	CC	cell part
GO:0032040	GO:0032040	0.87935	1530	6	8	1536	CC	small-subunit processome
GO:0006809	GO:0006809	0.880454	2664	4	483	1537	BP	nitric oxide biosynthetic process
GO:0016408	GO:0016408	0.881078	1872	10	212	1538	MF	C-acyltransferase activity
GO:0060284	GO:0060284	0.881769	3141	5	264	1539	BP	regulation of cell development
GO:0008964	GO:0008964	0.882463	3274	3	6	1540	MF	phosphoenolpyruvate carboxylase activity
GO:0030662	GO:0030662	0.882608	2044	23	36	1541	CC	coated vesicle membrane
GO:0009816	GO:0009816	0.88272	2240	30	308	1542	BP	defense response to bacterium, incompatible interaction
GO:0003713	GO:0003713	0.883153	1773	16	44	1543	MF	transcription coactivator activity
GO:0031050	GO:0031050	0.883386	3047	26	416	1544	BP	dsRNA fragmentation
GO:0048766	GO:0048766	0.883598	1687	5	210	1545	BP	root hair initiation
GO:0004383	GO:0004383	0.8846	3083	3	20	1546	MF	guanylate cyclase activity
GO:0003905	GO:0003905	0.884789	1380	7	16	1547	MF	alkylbase DNA N-glycosylase activity
GO:0072525	GO:0072525	0.8851	1977	11	512	1548	BP	pyridine-containing compound biosynthetic process
GO:0004499	GO:0004499	0.885131	1524	21	59	1549	MF	N,N-dimethylaniline monooxygenase activity
GO:0003918	GO:0003918	0.885362	2235	9	54	1550	MF	DNA topoisomerase (ATP-hydrolyzing) activity
GO:0010385	GO:0010385	0.885508	2374	4	37	1551	MF	double-stranded methylated DNA binding
GO:0051861	GO:0051861	0.887029	908	4	241	1552	MF	glycolipid binding
GO:0018024	GO:0018024	0.887161	2705	15	26	1553	MF	histone-lysine N-methyltransferase activity
GO:0000398	GO:0000398	0.887465	1719	40	102	1554	BP	nuclear mRNA splicing, via spliceosome
GO:0043565	GO:0043565	0.888007	1735	88	1544	1555	MF	sequence-specific DNA binding
GO:0071367	GO:0071367	0.88847	1853	33	398	1556	BP	cellular response to brassinosteroid stimulus
GO:0046486	GO:0046486	0.888681	2070	59	491	1557	BP	glycerolipid metabolic process
GO:0006909	GO:0006909	0.88905	1203	5	21	1558	BP	phagocytosis
GO:0048506	GO:0048506	0.889299	1622	20	90	1559	BP	regulation of timing of meristematic phase transition
GO:0072509	GO:0072509	0.889703	2382	46	254	1560	MF	divalent inorganic cation transmembrane transporter activity
GO:0019787	GO:0019787	0.889814	1965	245	312	1561	MF	small conjugating protein ligase activity
GO:0019363	GO:0019363	0.890496	1977	11	232	1562	BP	pyridine nucleotide biosynthetic process
GO:0004449	GO:0004449	0.890896	1461	5	8	1563	MF	isocitrate dehydrogenase (NAD+) activity
GO:0006817	GO:0006817	0.89095	2223	8	53	1564	BP	phosphate ion transport
GO:0004674	GO:0004674	0.891084	2236	605	888	1565	MF	protein serine/threonine kinase activity
GO:0070726	GO:0070726	0.895423	1972	3	388	1566	BP	cell wall assembly
GO:0008374	GO:0008374	0.896144	1694	32	212	1567	MF	O-acyltransferase activity
GO:0010076	GO:0010076	0.897837	1591	6	27	1568	BP	maintenance of floral meristem identity
GO:0019689	GO:0019689	0.897983	1100	5	20	1569	BP	pyrimidine nucleoside interconversion
GO:0046125	GO:0046125	0.897983	1100	5	20	1570	BP	pyrimidine deoxyribonucleoside metabolic process
GO:0006144	GO:0006144	0.898567	1679	13	222	1571	BP	purine base metabolic process
GO:0043022	GO:0043022	0.898602	1107	5	9	1572	MF	ribosome binding
GO:0048764	GO:0048764	0.89877	2167	64	79	1573	BP	trichoblast maturation
GO:0032271	GO:0032271	0.899181	2430	16	3328	1574	BP	regulation of protein polymerization
GO:0018119	GO:0018119	0.899446	1318	15	17	1575	BP	peptidyl-cysteine S-nitrosylation
GO:0001678	GO:0001678	0.899905	1640	6	93	1576	BP	cellular glucose homeostasis
GO:0000910	GO:0000910	0.900527	2669	48	11269	1577	BP	cytokinesis
GO:0070035	GO:0070035	0.901601	2887	98	162	1578	MF	purine NTP-dependent helicase activity
GO:0048448	GO:0048448	0.902576	2137	7	92	1579	BP	stamen morphogenesis
GO:0043687	GO:0043687	0.902901	1624	9	1804	1580	BP	post-translational protein modification
GO:0009647	GO:0009647	0.904533	1364	4	1149	1581	BP	skotomorphogenesis
GO:0071466	GO:0071466	0.905277	1797	5	550	1582	BP	cellular response to xenobiotic stimulus
GO:0030125	GO:0030125	0.905543	1310	14	29	1583	CC	clathrin vesicle coat
GO:0033549	GO:0033549	0.906247	1645	6	201	1584	MF	MAP kinase phosphatase activity
GO:0071267	GO:0071267	0.906247	1214	8	9	1585	BP	L-methionine salvage
GO:0016812	GO:0016812	0.907633	2058	6	106	1586	MF	hydrolase activity, acting on carbon-nitrogen (but not peptide) bonds, in cyclic amides
GO:0046246	GO:0046246	0.908582	1930	9	123	1587	BP	terpene biosynthetic process
GO:0030490	GO:0030490	0.908695	926	9	126	1588	BP	maturation of SSU-rRNA
GO:0046084	GO:0046084	0.908875	906	5	13	1589	BP	adenine biosynthetic process
GO:0031977	GO:0031977	0.909585	1205	83	387	1590	CC	thylakoid lumen
GO:0006614	GO:0006614	0.910202	1597	9	12	1591	BP	SRP-dependent cotranslational protein targeting to membrane
GO:0033044	GO:0033044	0.910311	4454	12	267	1592	BP	regulation of chromosome organization
GO:0031267	GO:0031267	0.910489	2366	25	33	1593	MF	small GTPase binding
GO:0010026	GO:0010026	0.911101	2166	66	171	1594	BP	trichome differentiation
GO:2000762	GO:2000762	0.911145	1948	20	2168	1595	BP	regulation of phenylpropanoid metabolic process
GO:0071326	GO:0071326	0.911179	1585	8	57	1596	BP	cellular response to monosaccharide stimulus
GO:0016531	GO:0016531	0.912847	754	4	223	1597	MF	copper chaperone activity
GO:0015645	GO:0015645	0.913169	2324	9	32	1598	MF	fatty acid ligase activity
GO:0031497	GO:0031497	0.913501	999	51	309	1599	BP	chromatin assembly
GO:0046112	GO:0046112	0.914275	1510	13	148	1600	BP	nucleobase biosynthetic process
GO:0015700	GO:0015700	0.914354	2457	4	53	1601	BP	arsenite transport
GO:0045257	GO:0045257	0.914361	1085	11	13	1602	CC	succinate dehydrogenase complex (ubiquinone)
GO:0015712	GO:0015712	0.915185	1424	4	5	1603	BP	hexose phosphate transport
GO:0010305	GO:0010305	0.915751	2527	20	47	1604	BP	leaf vascular tissue pattern formation
GO:0016044	GO:0016044	0.916198	1893	106	11269	1605	BP	cellular membrane organization
GO:0046923	GO:0046923	0.917529	1157	6	13	1606	MF	ER retention sequence binding
GO:0042330	GO:0042330	0.917595	1853	9	295	1607	BP	taxis
GO:0019204	GO:0019204	0.91901	2354	5	299	1608	MF	nucleotide phosphatase activity
GO:0016161	GO:0016161	0.919517	2111	9	17	1609	MF	beta-amylase activity
GO:0016925	GO:0016925	0.919883	1923	9	146	1610	BP	protein sumoylation
GO:0031668	GO:0031668	0.920066	1789	116	1794	1611	BP	cellular response to extracellular stimulus
GO:0016620	GO:0016620	0.920363	1818	40	63	1612	MF	oxidoreductase activity, acting on the aldehyde or oxo group of donors, NAD or NADP as acceptor
GO:0004445	GO:0004445	0.921261	2691	4	6	1613	MF	inositol-polyphosphate 5-phosphatase activity
GO:0030126	GO:0030126	0.921862	3614	5	109	1614	CC	COPI vesicle coat
GO:0009904	GO:0009904	0.922606	2986	6	12	1615	BP	chloroplast accumulation movement
GO:0044212	GO:0044212	0.922907	1954	16	20	1616	MF	transcription regulatory region DNA binding
GO:0006105	GO:0006105	0.923394	1848	4	86	1617	BP	succinate metabolic process
GO:0045487	GO:0045487	0.923773	1224	4	126	1618	BP	gibberellin catabolic process
GO:0048575	GO:0048575	0.924414	2432	7	51	1619	BP	short-day photoperiodism, flowering
GO:0015391	GO:0015391	0.924774	1431	4	148	1620	MF	nucleobase:cation symporter activity
GO:0006891	GO:0006891	0.924906	1615	17	61	1621	BP	intra-Golgi vesicle-mediated transport
GO:0034968	GO:0034968	0.926617	2645	18	34	1622	BP	histone lysine methylation
GO:0016569	GO:0016569	0.927336	2441	71	104	1623	BP	covalent chromatin modification
GO:0052866	GO:0052866	0.927562	2499	11	299	1624	MF	phosphatidylinositol phosphate phosphatase activity
GO:0009840	GO:0009840	0.92763	1328	7	1195	1625	CC	chloroplastic endopeptidase Clp complex
GO:0009001	GO:0009001	0.927737	1450	5	7	1626	MF	serine O-acetyltransferase activity
GO:0009452	GO:0009452	0.928069	1815	6	416	1627	BP	RNA capping
GO:0015914	GO:0015914	0.92852	3361	12	147	1628	BP	phospholipid transport
GO:0000311	GO:0000311	0.929327	945	6	1240	1629	CC	plastid large ribosomal subunit
GO:0015629	GO:0015629	0.930261	2258	41	155	1630	CC	actin cytoskeleton
GO:0006635	GO:0006635	0.930616	1982	28	39	1631	BP	fatty acid beta-oxidation
GO:0005881	GO:0005881	0.932115	2095	13	6657	1632	CC	cytoplasmic microtubule
GO:0004888	GO:0004888	0.932635	2851	139	170	1633	MF	transmembrane signaling receptor activity
GO:0048471	GO:0048471	0.933167	3629	4	6645	1634	CC	perinuclear region of cytoplasm
GO:0016114	GO:0016114	0.934161	2006	72	144	1635	BP	terpenoid biosynthetic process
GO:0071495	GO:0071495	0.934178	1802	339	1060	1636	BP	cellular response to endogenous stimulus
GO:0006739	GO:0006739	0.936225	1645	28	35	1637	BP	NADP metabolic process
GO:0000166	GO:0000166	0.93816	2257	1834	2176	1638	MF	nucleotide binding
GO:0009228	GO:0009228	0.93844	1671	5	7	1639	BP	thiamine biosynthetic process
GO:0010100	GO:0010100	0.938574	2126	9	204	1640	BP	negative regulation of photomorphogenesis
GO:0015085	GO:0015085	0.938901	2814	24	180	1641	MF	calcium ion transmembrane transporter activity
GO:0045491	GO:0045491	0.939873	1865	16	21	1642	BP	xylan metabolic process
GO:0009100	GO:0009100	0.940958	1905	59	6289	1643	BP	glycoprotein metabolic process
GO:0009648	GO:0009648	0.941295	2368	46	547	1644	BP	photoperiodism
GO:0065004	GO:0065004	0.941588	1084	52	210	1645	BP	protein-DNA complex assembly
GO:0000375	GO:0000375	0.941733	1798	48	103	1646	BP	RNA splicing, via transesterification reactions
GO:0017111	GO:0017111	0.942078	2892	680	783	1647	MF	nucleoside-triphosphatase activity
GO:0006733	GO:0006733	0.94274	1683	46	152	1648	BP	oxidoreduction coenzyme metabolic process
GO:0006885	GO:0006885	0.942898	2428	9	17	1649	BP	regulation of pH
GO:0016758	GO:0016758	0.94321	2090	277	487	1650	MF	transferase activity, transferring hexosyl groups
GO:0055080	GO:0055080	0.946577	2165	87	121	1651	BP	cation homeostasis
GO:0009119	GO:0009119	0.947534	1518	37	46	1652	BP	ribonucleoside metabolic process
GO:0016857	GO:0016857	0.948182	1516	28	38	1653	MF	racemase and epimerase activity, acting on carbohydrates and derivatives
GO:0048446	GO:0048446	0.948989	2804	4	43	1654	BP	petal morphogenesis
GO:0048527	GO:0048527	0.950051	2210	68	82	1655	BP	lateral root development
GO:0009887	GO:0009887	0.95055	2077	115	1115	1656	BP	organ morphogenesis
GO:0016106	GO:0016106	0.95071	2160	15	90	1657	BP	sesquiterpenoid biosynthetic process
GO:0055065	GO:0055065	0.950753	2237	57	96	1658	BP	metal ion homeostasis
GO:0010255	GO:0010255	0.950821	1726	5	8	1659	BP	glucose mediated signaling pathway
GO:0010587	GO:0010587	0.950886	2559	5	7	1660	BP	miRNA catabolic process
GO:0006529	GO:0006529	0.951641	2025	4	50	1661	BP	asparagine biosynthetic process
GO:0080031	GO:0080031	0.952062	984	4	343	1662	MF	methyl salicylate esterase activity
GO:0060090	GO:0060090	0.952321	1438	7	9630	1663	MF	binding, bridging
GO:0010150	GO:0010150	0.952519	1912	54	64	1664	BP	leaf senescence
GO:0051318	GO:0051318	0.952533	1549	3	122	1665	BP	G1 phase
GO:0003755	GO:0003755	0.952672	1281	54	59	1666	MF	peptidyl-prolyl cis-trans isomerase activity
GO:0045300	GO:0045300	0.953151	1542	6	21	1667	MF	acyl-[acyl-carrier-protein] desaturase activity
GO:0006875	GO:0006875	0.953825	2288	53	77	1668	BP	cellular metal ion homeostasis
GO:0006656	GO:0006656	0.954263	1542	3	33	1669	BP	phosphatidylcholine biosynthetic process
GO:0008970	GO:0008970	0.95431	1668	10	382	1670	MF	phosphatidylcholine 1-acylhydrolase activity
GO:0030665	GO:0030665	0.954352	1419	15	34	1671	CC	clathrin coated vesicle membrane
GO:0016093	GO:0016093	0.954457	1039	6	12	1672	BP	polyprenol metabolic process
GO:0080156	GO:0080156	0.955165	2259	8	14	1673	BP	mitochondrial mRNA modification
GO:0006357	GO:0006357	0.955554	1641	20	1767	1674	BP	regulation of transcription from RNA polymerase II promoter
GO:0071668	GO:0071668	0.955786	1972	3	164	1675	BP	plant-type cell wall assembly
GO:0003916	GO:0003916	0.956299	2567	13	1761	1676	MF	DNA topoisomerase activity
GO:0045132	GO:0045132	0.9564	3268	14	82	1677	BP	meiotic chromosome segregation
GO:0016817	GO:0016817	0.956601	2815	715	2941	1678	MF	hydrolase activity, acting on acid anhydrides
GO:0003746	GO:0003746	0.956607	1887	29	134	1679	MF	translation elongation factor activity
GO:0015105	GO:0015105	0.957139	2457	4	72	1680	MF	arsenite transmembrane transporter activity
GO:0043401	GO:0043401	0.957274	1842	32	342	1681	BP	steroid hormone mediated signaling pathway
GO:0004843	GO:0004843	0.957277	2663	22	31	1682	MF	ubiquitin-specific protease activity
GO:0051017	GO:0051017	0.95828	1727	9	310	1683	BP	actin filament bundle assembly
GO:0042562	GO:0042562	0.959232	1609	13	9630	1684	MF	hormone binding
GO:0015631	GO:0015631	0.960163	2396	38	113	1685	MF	tubulin binding
GO:0048587	GO:0048587	0.960486	2315	4	14	1686	BP	regulation of short-day photoperiodism, flowering
GO:0033500	GO:0033500	0.961595	1640	6	161	1687	BP	carbohydrate homeostasis
GO:0009553	GO:0009553	0.961807	2073	89	306	1688	BP	embryo sac development
GO:0000911	GO:0000911	0.961885	2706	21	27	1689	BP	cytokinesis by cell plate formation
GO:0005795	GO:0005795	0.96229	1836	22	94	1690	CC	Golgi stack
GO:0030863	GO:0030863	0.962533	2255	16	184	1691	CC	cortical cytoskeleton
GO:0001906	GO:0001906	0.962575	1698	3	24772	1692	BP	cell killing
GO:0070727	GO:0070727	0.96272	1881	301	786	1693	BP	cellular macromolecule localization
GO:0051495	GO:0051495	0.963764	2803	13	141	1694	BP	positive regulation of cytoskeleton organization
GO:0045143	GO:0045143	0.963865	2824	3	182	1695	BP	homologous chromosome segregation
GO:0035639	GO:0035639	0.964598	2354	1388	1607	1696	MF	purine ribonucleoside triphosphate binding
GO:0016891	GO:0016891	0.9654	1784	30	53	1697	MF	endoribonuclease activity, producing 5'-phosphomonoesters
GO:0044271	GO:0044271	0.965956	1754	438	6058	1698	BP	cellular nitrogen compound biosynthetic process
GO:0034635	GO:0034635	0.966849	1608	2	8	1699	BP	glutathione transport
GO:0009856	GO:0009856	0.967358	2141	141	1844	1700	BP	pollination
GO:0004842	GO:0004842	0.968391	1973	239	291	1701	MF	ubiquitin-protein ligase activity
GO:0016647	GO:0016647	0.96843	1756	3	24	1702	MF	oxidoreductase activity, acting on the CH-NH group of donors, oxygen as acceptor
GO:0031047	GO:0031047	0.968785	2616	50	135	1703	BP	gene silencing by RNA
GO:0004439	GO:0004439	0.969	2459	10	12	1704	MF	phosphatidylinositol-4,5-bisphosphate 5-phosphatase activity
GO:0034595	GO:0034595	0.969	2459	10	12	1705	MF	phosphatidylinositol phosphate 5-phosphatase activity
GO:0005217	GO:0005217	0.969039	2850	19	29	1706	MF	intracellular ligand-gated ion channel activity
GO:0048508	GO:0048508	0.970723	2800	27	1129	1707	BP	embryonic meristem development
GO:0000165	GO:0000165	0.971263	1969	6	11	1708	BP	MAPK cascade
GO:0015740	GO:0015740	0.971311	1925	6	7	1709	BP	C4-dicarboxylate transport
GO:0009965	GO:0009965	0.971771	2133	58	261	1710	BP	leaf morphogenesis
GO:0006560	GO:0006560	0.973186	1803	10	628	1711	BP	proline metabolic process
GO:0009112	GO:0009112	0.973219	1686	17	821	1712	BP	nucleobase metabolic process
GO:0043933	GO:0043933	0.973353	1677	221	1266	1713	BP	macromolecular complex subunit organization
GO:0004725	GO:0004725	0.974298	1601	15	201	1714	MF	protein tyrosine phosphatase activity
GO:0048581	GO:0048581	0.974378	2252	69	1160	1715	BP	negative regulation of post-embryonic development
GO:0010065	GO:0010065	0.974681	2330	10	29	1716	BP	primary meristem tissue development
GO:0006796	GO:0006796	0.975038	2166	951	1094	1717	BP	phosphate-containing compound metabolic process
GO:0051338	GO:0051338	0.975409	1803	31	125	1718	BP	regulation of transferase activity
GO:0015743	GO:0015743	0.975724	2055	5	6	1719	BP	malate transport
GO:0071103	GO:0071103	0.976053	1450	74	427	1720	BP	DNA conformation change
GO:0051329	GO:0051329	0.977324	2428	22	64	1721	BP	interphase of mitotic cell cycle
GO:0008361	GO:0008361	0.978068	1943	12	31	1722	BP	regulation of cell size
GO:0072529	GO:0072529	0.97836	1304	9	159	1723	BP	pyrimidine-containing compound catabolic process
GO:0006342	GO:0006342	0.979357	2707	22	241	1724	BP	chromatin silencing
GO:0048038	GO:0048038	0.979605	2282	8	253	1725	MF	quinone binding
GO:0007292	GO:0007292	0.980285	2134	5	44	1726	BP	female gamete generation
GO:0080061	GO:0080061	0.980433	1367	4	5	1727	MF	indole-3-acetonitrile nitrilase activity
GO:0050113	GO:0050113	0.980795	1359	3	37	1728	MF	inositol oxygenase activity
GO:0030136	GO:0030136	0.98113	1600	25	34	1729	CC	clathrin-coated vesicle
GO:0006525	GO:0006525	0.98244	1820	12	52	1730	BP	arginine metabolic process
GO:0046283	GO:0046283	0.982454	1762	27	168	1731	BP	anthocyanin metabolic process
GO:0009692	GO:0009692	0.983219	1796	25	31	1732	BP	ethylene metabolic process
GO:0009693	GO:0009693	0.983219	1796	25	31	1733	BP	ethylene biosynthetic process
GO:0000041	GO:0000041	0.984941	1682	46	215	1734	BP	transition metal ion transport
GO:0010075	GO:0010075	0.985504	2028	27	143	1735	BP	regulation of meristem growth
GO:0006281	GO:0006281	0.985826	2168	173	435	1736	BP	DNA repair
GO:0070011	GO:0070011	0.985862	1894	413	535	1737	MF	peptidase activity, acting on L-amino acid peptides
GO:0048455	GO:0048455	0.986125	2349	5	24	1738	BP	stamen formation
GO:0006511	GO:0006511	0.987466	1905	211	260	1739	BP	ubiquitin-dependent protein catabolic process
GO:0009150	GO:0009150	0.988138	2336	149	197	1740	BP	purine ribonucleotide metabolic process
GO:0009723	GO:0009723	0.988652	1666	153	1057	1741	BP	response to ethylene stimulus
GO:0048519	GO:0048519	0.988814	2064	433	24772	1742	BP	negative regulation of biological process
GO:0016138	GO:0016138	0.989093	1830	76	266	1743	BP	glycoside biosynthetic process
GO:0008441	GO:0008441	0.989235	1307	9	13	1744	MF	3'(2'),5'-bisphosphate nucleotidase activity
GO:0015166	GO:0015166	0.989369	1752	6	7	1745	MF	polyol transmembrane transporter activity
GO:0048235	GO:0048235	0.990262	1739	17	1398	1746	BP	pollen sperm cell differentiation
GO:0006305	GO:0006305	0.990463	3297	34	39	1747	BP	DNA alkylation
GO:0042753	GO:0042753	0.991097	1654	6	447	1748	BP	positive regulation of circadian rhythm
GO:0005388	GO:0005388	0.99166	3368	15	72	1749	MF	calcium-transporting ATPase activity
GO:0090406	GO:0090406	0.991935	1884	30	46	1750	CC	pollen tube
GO:0003989	GO:0003989	0.992518	3568	5	7	1751	MF	acetyl-CoA carboxylase activity
GO:0009068	GO:0009068	0.992576	1645	11	104	1752	BP	aspartate family amino acid catabolic process
GO:0005911	GO:0005911	0.992585	2200	787	847	1753	CC	cell-cell junction
GO:0042537	GO:0042537	0.993897	1553	5	391	1754	BP	benzene-containing compound metabolic process
GO:0042254	GO:0042254	0.995925	971	183	244	1755	BP	ribosome biogenesis
GO:0005548	GO:0005548	0.99627	2727	4	18	1756	MF	phospholipid transporter activity
GO:0009063	GO:0009063	0.996344	1843	53	435	1757	BP	cellular amino acid catabolic process
GO:0016462	GO:0016462	0.996564	2832	706	786	1758	MF	pyrophosphatase activity
GO:0046912	GO:0046912	0.99711	1970	16	272	1759	MF	transferase activity, transferring acyl groups, acyl groups converted into alkyl on transfer
GO:0006099	GO:0006099	0.997519	2028	15	25	1760	BP	tricarboxylic acid cycle
GO:0003840	GO:0003840	0.997759	2074	2	9	1761	MF	gamma-glutamyltransferase activity
GO:0007043	GO:0007043	0.998334	776	2	7	1762	BP	cell-cell junction assembly
GO:0048226	GO:0048226	0.998577	776	2	6	1763	CC	Casparian strip
GO:0004781	GO:0004781	0.998688	1725	4	5	1764	MF	sulfate adenylyltransferase (ATP) activity
GO:0015772	GO:0015772	0.998978	1831	8	41	1765	BP	oligosaccharide transport
GO:0016799	GO:0016799	0.999155	1973	20	440	1766	MF	hydrolase activity, hydrolyzing N-glycosyl compounds
GO:0015809	GO:0015809	0.999268	1947	4	5	1767	BP	arginine transport
GO:0046653	GO:0046653	0.999385	1421	8	26	1768	BP	tetrahydrofolate metabolic process
GO:0070542	GO:0070542	1	1325	3	4	1769	BP	response to fatty acid
GO:0071398	GO:0071398	1	1325	3	4	1770	BP	cellular response to fatty acid
GO:0000293	GO:0000293	1	2288	7	8	1771	MF	ferric-chelate reductase activity
GO:0016723	GO:0016723	1	2288	7	8	1772	MF	oxidoreductase activity, oxidizing metal ions, NAD or NADP as acceptor
GO:0003865	GO:0003865	1	1188	4	4	1773	MF	3-oxo-5-alpha-steroid 4-dehydrogenase activity
GO:0016844	GO:0016844	1	1372	14	14	1774	MF	strictosidine synthase activity
GO:0003854	GO:0003854	1	1568	6	7	1775	MF	3-beta-hydroxy-delta5-steroid dehydrogenase activity
GO:0004758	GO:0004758	1	2150	3	4	1776	MF	serine C-palmitoyltransferase activity
GO:0016421	GO:0016421	1	3403	6	7	1777	MF	CoA carboxylase activity
GO:0008493	GO:0008493	1	1654	5	5	1778	MF	tetracycline transporter activity
GO:0004838	GO:0004838	1	1512	4	4	1779	MF	L-tyrosine:2-oxoglutarate aminotransferase activity
GO:0030955	GO:0030955	1	1888	6	11	1780	MF	potassium ion binding
GO:0033523	GO:0033523	1	1811	4	4	1781	BP	histone H2B ubiquitination
GO:0030291	GO:0030291	1	949	7	8	1782	MF	protein serine/threonine kinase inhibitor activity
GO:0045549	GO:0045549	1	2037	4	7	1783	MF	9-cis-epoxycarotenoid dioxygenase activity
GO:0008891	GO:0008891	1	1573	6	6	1784	MF	glycolate oxidase activity
GO:0016851	GO:0016851	1	2539	4	4	1785	MF	magnesium chelatase activity
GO:0045309	GO:0045309	1	1187	12	14	1786	MF	protein phosphorylated amino acid binding
GO:0051003	GO:0051003	1	2539	4	4	1787	MF	ligase activity, forming nitrogen-metal bonds, forming coordination complexes
GO:0008725	GO:0008725	1	1437	6	7	1788	MF	DNA-3-methyladenine glycosylase activity
GO:0006074	GO:0006074	1	5905	11	12	1789	BP	(1->3)-beta-D-glucan metabolic process
GO:0006075	GO:0006075	1	5905	11	12	1790	BP	(1->3)-beta-D-glucan biosynthetic process
GO:0000257	GO:0000257	1	1348	5	5	1791	MF	nitrilase activity
GO:0000499	GO:0000499	1	80	4	688	1792	MF	base pairing with mRNA
GO:0008266	GO:0008266	1	1768	18	19	1793	MF	poly(U) RNA binding
GO:0031372	GO:0031372	1	873	6	6	1794	CC	UBC13-MMS2 complex
GO:0003747	GO:0003747	1	1567	12	13	1795	MF	translation release factor activity
GO:0009972	GO:0009972	1	1041	5	8	1796	BP	cytidine deamination
GO:0019720	GO:0019720	1	1562	6	7	1797	BP	Mo-molybdopterin cofactor metabolic process
GO:0030198	GO:0030198	1	1778	4	6	1798	BP	extracellular matrix organization
GO:0005351	GO:0005351	1	1802	80	94	1799	MF	sugar:hydrogen symporter activity
GO:0010031	GO:0010031	1	2281	5	5	1800	BP	circumnutation
GO:0015991	GO:0015991	1	1969	6	6	1801	BP	ATP hydrolysis coupled proton transport
GO:0043489	GO:0043489	1	2225	4	4	1802	BP	RNA stabilization
GO:0048255	GO:0048255	1	2225	4	4	1803	BP	mRNA stabilization
GO:0055062	GO:0055062	1	1907	14	17	1804	BP	phosphate ion homeostasis
GO:0043078	GO:0043078	1	2254	6	6	1805	CC	polar nucleus
GO:0004021	GO:0004021	1	1871	5	5	1806	MF	L-alanine:2-oxoglutarate aminotransferase activity
GO:0034593	GO:0034593	1	2499	11	12	1807	MF	phosphatidylinositol bisphosphate phosphatase activity
GO:0030614	GO:0030614	1	616	14	14	1808	MF	oxidoreductase activity, acting on phosphorus or arsenic in donors, disulfide as acceptor
GO:0000303	GO:0000303	1	1128	12	12	1809	BP	response to superoxide
GO:0032549	GO:0032549	1	3947	4	4	1810	MF	ribonucleoside binding
GO:0000996	GO:0000996	1	1878	6	6	1811	MF	core DNA-dependent RNA polymerase binding promoter specificity activity
GO:0003700	GO:0003700	1	1477	1352	1681	1812	MF	sequence-specific DNA binding transcription factor activity
GO:0005089	GO:0005089	1	1863	12	15	1813	MF	Rho guanyl-nucleotide exchange factor activity
GO:0016987	GO:0016987	1	1878	6	6	1814	MF	sigma factor activity
GO:0000478	GO:0000478	1	1088	6	6	1815	BP	endonucleolytic cleavage involved in rRNA processing
GO:0006772	GO:0006772	1	1518	7	7	1816	BP	thiamine metabolic process
GO:0009740	GO:0009740	1	1680	37	41	1817	BP	gibberellic acid mediated signaling pathway
GO:0009746	GO:0009746	1	1814	31	33	1818	BP	response to hexose stimulus
GO:0015766	GO:0015766	1	1831	8	10	1819	BP	disaccharide transport
GO:0050821	GO:0050821	1	1922	5	5	1820	BP	protein stabilization
GO:0019348	GO:0019348	1	1039	6	7	1821	BP	dolichol metabolic process
GO:0019408	GO:0019408	1	1039	6	7	1822	BP	dolichol biosynthetic process
GO:0019760	GO:0019760	1	1670	57	61	1823	BP	glucosinolate metabolic process
GO:0032508	GO:0032508	1	2221	10	13	1824	BP	DNA duplex unwinding
GO:0005777	GO:0005777	1	1597	163	174	1825	CC	peroxisome
GO:0031988	GO:0031988	1	2058	48	52	1826	CC	membrane-bounded vesicle
GO:0004871	GO:0004871	1	2434	286	351	1827	MF	signal transducer activity
GO:0016211	GO:0016211	1	1732	9	9	1828	MF	ammonia ligase activity
GO:0043169	GO:0043169	1	1694	1883	2375	1829	MF	cation binding
GO:0006499	GO:0006499	1	1700	364	431	1830	BP	N-terminal protein myristoylation
GO:0006662	GO:0006662	1	1457	14	14	1831	BP	glycerol ether metabolic process
GO:0006857	GO:0006857	1	2067	58	71	1832	BP	oligopeptide transport
GO:0006913	GO:0006913	1	2130	75	78	1833	BP	nucleocytoplasmic transport
GO:0007623	GO:0007623	1	1931	93	100	1834	BP	circadian rhythm
GO:0009567	GO:0009567	1	1560	22	30	1835	BP	double fertilization forming a zygote and endosperm
GO:0010027	GO:0010027	1	1702	22	23	1836	BP	thylakoid membrane organization
GO:0019752	GO:0019752	1	1779	684	762	1837	BP	carboxylic acid metabolic process
GO:0042775	GO:0042775	1	1135	21	25	1838	BP	mitochondrial ATP synthesis coupled electron transport
GO:0043622	GO:0043622	1	1868	15	18	1839	BP	cortical microtubule organization
GO:0048510	GO:0048510	1	1622	20	24	1840	BP	regulation of timing of transition from vegetative to reproductive phase
GO:0048765	GO:0048765	1	2167	64	73	1841	BP	root hair cell differentiation
GO:0070076	GO:0070076	1	3634	4	4	1842	BP	histone lysine demethylation
GO:0000428	GO:0000428	1	1669	24	27	1843	CC	DNA-directed RNA polymerase complex
GO:0005792	GO:0005792	1	2000	33	33	1844	CC	microsome
GO:0051286	GO:0051286	1	1871	4	9	1845	CC	cell tip
GO:0004375	GO:0004375	1	1883	5	5	1846	MF	glycine dehydrogenase (decarboxylating) activity
GO:0008483	GO:0008483	1	1742	48	53	1847	MF	transaminase activity
GO:0016676	GO:0016676	1	713	12	18	1848	MF	oxidoreductase activity, acting on a heme group of donors, oxygen as acceptor
GO:0030570	GO:0030570	1	1604	17	26	1849	MF	pectate lyase activity
GO:0043130	GO:0043130	1	1834	8	8	1850	MF	ubiquitin binding
GO:0051536	GO:0051536	1	1609	33	38	1851	MF	iron-sulfur cluster binding
GO:0000002	GO:0000002	1	2674	5	47	1852	BP	mitochondrial genome maintenance
GO:0000003	GO:0000003	1	2149	1061	24772	1853	BP	reproduction
GO:0000023	GO:0000023	1	2216	4	78	1854	BP	maltose metabolic process
GO:0000038	GO:0000038	1	1726	20	31	1855	BP	very long-chain fatty acid metabolic process
GO:0000060	GO:0000060	1	1186	5	282	1856	BP	protein import into nucleus, translocation
GO:0006260	GO:0006260	1	2305	102	4129	1857	BP	DNA replication
GO:0007059	GO:0007059	1	2996	31	11269	1858	BP	chromosome segregation
GO:0000075	GO:0000075	1	2056	11	13	1859	BP	cell cycle checkpoint
GO:0000080	GO:0000080	1	1549	3	23	1860	BP	G1 phase of mitotic cell cycle
GO:0000082	GO:0000082	1	1944	4	182	1861	BP	G1/S transition of mitotic cell cycle
GO:0000096	GO:0000096	1	1726	36	493	1862	BP	sulfur amino acid metabolic process
GO:0000097	GO:0000097	1	1529	28	241	1863	BP	sulfur amino acid biosynthetic process
GO:0000103	GO:0000103	1	1444	14	170	1864	BP	sulfate assimilation
GO:0000105	GO:0000105	1	1379	9	312	1865	BP	histidine biosynthetic process
GO:0000184	GO:0000184	1	2823	5	13	1866	BP	nuclear-transcribed mRNA catabolic process, nonsense-mediated decay
GO:0019941	GO:0019941	1	1915	214	265	1867	BP	modification-dependent protein catabolic process
GO:0042787	GO:0042787	1	4368	11	353	1868	BP	protein ubiquitination involved in ubiquitin-dependent protein catabolic process
GO:0000245	GO:0000245	1	1646	6	58	1869	BP	spliceosome assembly
GO:0000255	GO:0000255	1	1831	5	926	1870	BP	allantoin metabolic process
GO:0000271	GO:0000271	1	2606	109	4079	1871	BP	polysaccharide biosynthetic process
GO:0000272	GO:0000272	1	2128	23	614	1872	BP	polysaccharide catabolic process
GO:0000279	GO:0000279	1	2707	91	122	1873	BP	M phase
GO:0000302	GO:0000302	1	1599	83	778	1874	BP	response to reactive oxygen species
GO:0000305	GO:0000305	1	1128	12	87	1875	BP	response to oxygen radical
GO:0000373	GO:0000373	1	2254	9	56	1876	BP	Group II intron splicing
GO:0000377	GO:0000377	1	1798	48	56	1877	BP	RNA splicing, via transesterification reactions with bulged adenosine as nucleophile
GO:0000413	GO:0000413	1	1257	20	35	1878	BP	protein peptidyl-prolyl isomerization
GO:0000447	GO:0000447	1	881	4	8	1879	BP	endonucleolytic cleavage in ITS1 to separate SSU-rRNA from 5.8S rRNA and LSU-rRNA from tricistronic rRNA transcript (SSU-rRNA, 5.8S rRNA, LSU-rRNA)
GO:0000460	GO:0000460	1	881	4	122	1880	BP	maturation of 5.8S rRNA
GO:0000461	GO:0000461	1	881	4	9	1881	BP	endonucleolytic cleavage to generate mature 3'-end of SSU-rRNA from (SSU-rRNA, 5.8S rRNA, LSU-rRNA)
GO:0000466	GO:0000466	1	881	4	4	1882	BP	maturation of 5.8S rRNA from tricistronic rRNA transcript (SSU-rRNA, 5.8S rRNA, LSU-rRNA)
GO:0000469	GO:0000469	1	1088	6	137	1883	BP	cleavage involved in rRNA processing
GO:0000710	GO:0000710	1	3332	7	187	1884	BP	meiotic mismatch repair
GO:0000712	GO:0000712	1	3656	5	29	1885	BP	resolution of meiotic recombination intermediates
GO:0000912	GO:0000912	1	2527	5	302	1886	BP	assembly of actomyosin apparatus involved in cell cycle cytokinesis
GO:0000914	GO:0000914	1	2527	5	23	1887	BP	phragmoplast assembly
GO:0000959	GO:0000959	1	2259	8	2420	1888	BP	mitochondrial RNA metabolic process
GO:0001510	GO:0001510	1	1222	13	230	1889	BP	RNA methylation
GO:0001522	GO:0001522	1	1672	18	154	1890	BP	pseudouridine synthesis
GO:0008152	GO:0008152	1	1735	8151	24772	1891	BP	metabolic process
GO:0016049	GO:0016049	1	2191	257	11289	1892	BP	cell growth
GO:0001558	GO:0001558	1	2504	24	3550	1893	BP	regulation of cell growth
GO:0001708	GO:0001708	1	2392	22	566	1894	BP	cell fate specification
GO:0001932	GO:0001932	1	1709	30	962	1895	BP	regulation of protein phosphorylation
GO:0002097	GO:0002097	1	2582	4	15	1896	BP	tRNA wobble base modification
GO:0002218	GO:0002218	1	2139	27	36	1897	BP	activation of innate immune response
GO:0002238	GO:0002238	1	1653	6	1836	1898	BP	response to molecule of fungal origin
GO:0002252	GO:0002252	1	2025	41	341	1899	BP	immune effector process
GO:0002253	GO:0002253	1	2139	27	341	1900	BP	activation of immune response
GO:0003006	GO:0003006	1	2115	906	2426	1901	BP	developmental process involved in reproduction
GO:0006366	GO:0006366	1	1621	35	1857	1902	BP	transcription from RNA polymerase II promoter
GO:0032784	GO:0032784	1	2529	6	1753	1903	BP	regulation of transcription elongation, DNA-dependent
GO:0051726	GO:0051726	1	1806	105	3456	1904	BP	regulation of cell cycle
GO:0006457	GO:0006457	1	1603	207	3556	1905	BP	protein folding
GO:0006333	GO:0006333	1	1309	63	179	1906	BP	chromatin assembly or disassembly
GO:0006334	GO:0006334	1	963	49	63	1907	BP	nucleosome assembly
GO:0034728	GO:0034728	1	963	49	349	1908	BP	nucleosome organization
GO:0030036	GO:0030036	1	2203	67	154	1909	BP	actin cytoskeleton organization
GO:0030832	GO:0030832	1	2595	15	31	1910	BP	regulation of actin filament length
GO:0042742	GO:0042742	1	1906	224	933	1911	BP	defense response to bacterium
GO:0009615	GO:0009615	1	2122	55	664	1912	BP	response to virus
GO:0006606	GO:0006606	1	2199	38	153	1913	BP	protein import into nucleus
GO:0019464	GO:0019464	1	1862	7	10	1914	BP	glycine decarboxylation via glycine cleavage system
GO:0007155	GO:0007155	1	2481	17	11269	1915	BP	cell adhesion
GO:0007169	GO:0007169	1	2787	117	140	1916	BP	transmembrane receptor protein tyrosine kinase signaling pathway
GO:0035556	GO:0035556	1	1597	148	1157	1917	BP	intracellular signal transduction
GO:0008104	GO:0008104	1	1757	375	615	1918	BP	protein localization
GO:0016567	GO:0016567	1	2131	115	146	1919	BP	protein ubiquitination
GO:0006625	GO:0006625	1	1967	12	149	1920	BP	protein targeting to peroxisome
GO:0005975	GO:0005975	1	1922	756	8557	1921	BP	carbohydrate metabolic process
GO:0005976	GO:0005976	1	2408	161	7454	1922	BP	polysaccharide metabolic process
GO:0005982	GO:0005982	1	2360	43	121	1923	BP	starch metabolic process
GO:0005983	GO:0005983	1	2352	16	47	1924	BP	starch catabolic process
GO:0005984	GO:0005984	1	2269	69	550	1925	BP	disaccharide metabolic process
GO:0005985	GO:0005985	1	2075	30	141	1926	BP	sucrose metabolic process
GO:0005986	GO:0005986	1	1919	20	95	1927	BP	sucrose biosynthetic process
GO:0005988	GO:0005988	1	2445	12	78	1928	BP	lactose metabolic process
GO:0005990	GO:0005990	1	2445	12	23	1929	BP	lactose catabolic process
GO:0005991	GO:0005991	1	2439	23	141	1930	BP	trehalose metabolic process
GO:0005992	GO:0005992	1	2201	20	87	1931	BP	trehalose biosynthetic process
GO:0005996	GO:0005996	1	1747	146	608	1932	BP	monosaccharide metabolic process
GO:0006005	GO:0006005	1	1824	4	5	1933	BP	L-fucose biosynthetic process
GO:0006012	GO:0006012	1	1560	18	118	1934	BP	galactose metabolic process
GO:0006013	GO:0006013	1	2480	5	118	1935	BP	mannose metabolic process
GO:0006014	GO:0006014	1	1388	12	602	1936	BP	D-ribose metabolic process
GO:0006020	GO:0006020	1	1603	7	542	1937	BP	inositol metabolic process
GO:0006021	GO:0006021	1	1659	5	226	1938	BP	inositol biosynthetic process
GO:0006040	GO:0006040	1	1700	8	162	1939	BP	amino sugar metabolic process
GO:0006044	GO:0006044	1	1995	5	5	1940	BP	N-acetylglucosamine metabolic process
GO:0006047	GO:0006047	1	1995	5	39	1941	BP	UDP-N-acetylglucosamine metabolic process
GO:0006066	GO:0006066	1	1732	240	1423	1942	BP	alcohol metabolic process
GO:0006071	GO:0006071	1	1813	32	38	1943	BP	glycerol metabolic process
GO:0006072	GO:0006072	1	1675	4	1240	1944	BP	glycerol-3-phosphate metabolic process
GO:0006073	GO:0006073	1	2599	111	160	1945	BP	cellular glucan metabolic process
GO:0006081	GO:0006081	1	1643	25	8467	1946	BP	cellular aldehyde metabolic process
GO:0006083	GO:0006083	1	1413	14	355	1947	BP	acetate metabolic process
GO:0006089	GO:0006089	1	1248	9	355	1948	BP	lactate metabolic process
GO:0006090	GO:0006090	1	2005	15	355	1949	BP	pyruvate metabolic process
GO:0006091	GO:0006091	1	1507	229	8467	1950	BP	generation of precursor metabolites and energy
GO:0006107	GO:0006107	1	1515	4	86	1951	BP	oxaloacetate metabolic process
GO:0006108	GO:0006108	1	1884	7	86	1952	BP	malate metabolic process
GO:0006109	GO:0006109	1	1412	27	2852	1953	BP	regulation of carbohydrate metabolic process
GO:0006113	GO:0006113	1	1462	23	131	1954	BP	fermentation
GO:0006114	GO:0006114	1	1648	10	51	1955	BP	glycerol biosynthetic process
GO:0055114	GO:0055114	1	1532	674	10461	1956	BP	oxidation-reduction process
GO:0006120	GO:0006120	1	892	8	34	1957	BP	mitochondrial electron transport, NADH to ubiquinone
GO:0045454	GO:0045454	1	1119	94	3399	1958	BP	cell redox homeostasis
GO:0022900	GO:0022900	1	1313	68	957	1959	BP	electron transport chain
GO:0006139	GO:0006139	1	1749	2593	8697	1960	BP	nucleobase-containing compound metabolic process
GO:0006163	GO:0006163	1	2305	160	278	1961	BP	purine nucleotide metabolic process
GO:0006164	GO:0006164	1	2032	83	225	1962	BP	purine nucleotide biosynthetic process
GO:0006168	GO:0006168	1	906	5	6	1963	BP	adenine salvage
GO:0006177	GO:0006177	1	1795	3	11	1964	BP	GMP biosynthetic process
GO:0006195	GO:0006195	1	2691	71	189	1965	BP	purine nucleotide catabolic process
GO:0006200	GO:0006200	1	3284	34	148	1966	BP	ATP catabolic process
GO:0006213	GO:0006213	1	1286	16	60	1967	BP	pyrimidine nucleoside metabolic process
GO:0006220	GO:0006220	1	1448	15	271	1968	BP	pyrimidine nucleotide metabolic process
GO:0006221	GO:0006221	1	1568	12	131	1969	BP	pyrimidine nucleotide biosynthetic process
GO:0006259	GO:0006259	1	2121	378	6292	1970	BP	DNA metabolic process
GO:0006261	GO:0006261	1	2199	55	121	1971	BP	DNA-dependent DNA replication
GO:0006275	GO:0006275	1	1648	20	1912	1972	BP	regulation of DNA replication
GO:0006289	GO:0006289	1	1726	15	188	1973	BP	nucleotide-excision repair
GO:0006290	GO:0006290	1	2295	6	188	1974	BP	pyrimidine dimer repair
GO:0006298	GO:0006298	1	2953	13	188	1975	BP	mismatch repair
GO:0006304	GO:0006304	1	3272	35	2358	1976	BP	DNA modification
GO:0006306	GO:0006306	1	3297	34	218	1977	BP	DNA methylation
GO:0006308	GO:0006308	1	1135	5	712	1978	BP	DNA catabolic process
GO:0006312	GO:0006312	1	3459	4	74	1979	BP	mitotic recombination
GO:0006325	GO:0006325	1	2057	155	239	1980	BP	chromatin organization
GO:0006338	GO:0006338	1	3059	15	104	1981	BP	chromatin remodeling
GO:0006352	GO:0006352	1	1893	42	1860	1982	BP	transcription initiation, DNA-dependent
GO:0006354	GO:0006354	1	1902	9	1860	1983	BP	transcription elongation, DNA-dependent
GO:0006364	GO:0006364	1	1176	74	285	1984	BP	rRNA processing
GO:0006367	GO:0006367	1	1390	11	73	1985	BP	transcription initiation from RNA polymerase II promoter
GO:0006368	GO:0006368	1	2300	4	50	1986	BP	transcription elongation from RNA polymerase II promoter
GO:0006378	GO:0006378	1	3167	5	12	1987	BP	mRNA polyadenylation
GO:0006396	GO:0006396	1	1876	338	3766	1988	BP	RNA processing
GO:0006399	GO:0006399	1	1963	97	245	1989	BP	tRNA metabolic process
GO:0006400	GO:0006400	1	2049	15	185	1990	BP	tRNA modification
GO:0006403	GO:0006403	1	2270	16	615	1991	BP	RNA localization
GO:0006405	GO:0006405	1	2270	16	20	1992	BP	RNA export from nucleus
GO:0006406	GO:0006406	1	2810	8	17	1993	BP	mRNA export from nucleus
GO:0006407	GO:0006407	1	750	5	247	1994	BP	rRNA export from nucleus
GO:0006412	GO:0006412	1	1174	530	6031	1995	BP	translation
GO:0006414	GO:0006414	1	933	43	3850	1996	BP	translational elongation
GO:0006418	GO:0006418	1	2102	55	1302	1997	BP	tRNA aminoacylation for protein translation
GO:0006424	GO:0006424	1	2331	4	65	1998	BP	glutamyl-tRNA aminoacylation
GO:0006435	GO:0006435	1	1971	3	65	1999	BP	threonyl-tRNA aminoacylation
[truncated: 1,844 more rows]
