# Supplementary material for: Length Bias Correction in Gene Ontology Enrichment Analysis Using Logistic Regression
Source: PLoS One. 2012 Oct 2;7(10):e46128. doi: 10.1371/journal.pone.0046128 (PMC3462807; doi:10.1371/journal.pone.0046128)
Supplement: Table S2 — Complete GO ranking list by Ontologizer2 (PCU). (XLS) [file pone.0046128.s002.xls]

## Sheet: Table_S2.csv
	ID	Pop.total	Pop.term	Study.total	Study.term	Pop.family	Study.family	nparents	is.trivial	p	p.adjusted	p.min	Ontology	Description
GO:0050896	GO:0050896	20757	4083	1411	501	19629	1362	1	FALSE	2.45905e-45	2.45905e-45	0	BP	response to stimulus
GO:0051704	GO:0051704	20757	788	1411	159	19629	1362	1	FALSE	8.42637e-36	8.42637e-36	0	BP	multi-organism process
GO:0071944	GO:0071944	20757	2202	1411	290	8836	659	1	FALSE	6.96456e-29	6.96456e-29	0	CC	cell periphery
GO:0009607	GO:0009607	20757	647	1411	148	4083	501	1	FALSE	6.78816e-17	6.78816e-17	0	BP	response to biotic stimulus
GO:0002376	GO:0002376	20757	312	1411	65	19629	1362	1	FALSE	7.39894e-16	7.39894e-16	0	BP	immune system process
GO:0009611	GO:0009611	20757	164	1411	63	2103	328	1	FALSE	7.93109e-14	7.93109e-14	2.5461e-249	BP	response to wounding
GO:0016020	GO:0016020	20757	4032	1411	376	14585	992	1	FALSE	2.32297e-13	2.32297e-13	0	CC	membrane
GO:0030312	GO:0030312	20757	530	1411	84	8836	659	2	FALSE	1.1514e-11	1.1514e-11	0	CC	external encapsulating structure
GO:0006950	GO:0006950	20757	2103	1411	328	4083	501	1	FALSE	1.17306e-11	1.17306e-11	0	BP	response to stress
GO:0006725	GO:0006725	20757	326	1411	60	7383	547	1	FALSE	1.78621e-11	1.78621e-11	0	BP	cellular aromatic compound metabolic process
GO:0019438	GO:0019438	20757	214	1411	44	3670	264	2	FALSE	4.05547e-11	4.05547e-11	0	BP	aromatic compound biosynthetic process
GO:0042430	GO:0042430	20757	47	1411	19	3976	273	3	FALSE	5.19425e-11	5.19425e-11	2.27629e-110	BP	indole-containing compound metabolic process
GO:0019748	GO:0019748	20757	267	1411	53	10133	778	1	FALSE	8.06493e-11	8.06493e-11	0	BP	secondary metabolic process
GO:0003824	GO:0003824	20757	7063	1411	599	19206	1336	2	FALSE	2.2778e-10	2.2778e-10	0	MF	catalytic activity
GO:0010468	GO:0010468	20757	1816	1411	125	2817	144	2	FALSE	6.07107e-10	6.07107e-10	0	BP	regulation of gene expression
GO:0006464	GO:0006464	20757	1588	1411	144	2602	176	2	FALSE	6.77472e-10	6.77472e-10	0	BP	protein modification process
GO:0001067	GO:0001067	20757	1356	1411	107	2813	148	1	FALSE	8.73834e-10	8.73834e-10	0	MF	regulatory region nucleic acid binding
GO:0009753	GO:0009753	20757	169	1411	46	932	114	1	FALSE	1.71883e-09	1.71883e-09	7.13273e-191	BP	response to jasmonic acid stimulus
GO:0051252	GO:0051252	20757	1706	1411	121	2474	135	3	FALSE	5.3154e-09	5.3154e-09	0	BP	regulation of RNA metabolic process
GO:0005783	GO:0005783	20757	408	1411	59	6926	462	2	FALSE	6.53813e-09	6.53813e-09	0	CC	endoplasmic reticulum
GO:0016265	GO:0016265	20757	128	1411	29	19629	1362	1	FALSE	1.06599e-08	1.06599e-08	0	BP	death
GO:0006351	GO:0006351	20757	1772	1411	122	2973	152	3	FALSE	2.21804e-08	2.21804e-08	0	BP	transcription, DNA-dependent
GO:0031407	GO:0031407	20757	32	1411	15	185	23	1	FALSE	2.86165e-08	2.86165e-08	1.2806e-36	BP	oxylipin metabolic process
GO:0044437	GO:0044437	20757	457	1411	60	5725	370	3	FALSE	4.2586e-08	4.2586e-08	0	CC	vacuolar part
GO:0009743	GO:0009743	20757	203	1411	56	1172	171	1	FALSE	6.02941e-08	6.02941e-08	7.90671e-234	BP	response to carbohydrate stimulus
GO:0008219	GO:0008219	20757	128	1411	29	9666	734	2	FALSE	6.67245e-08	6.67245e-08	6.94032e-295	BP	cell death
GO:0016053	GO:0016053	20757	357	1411	53	3801	271	3	FALSE	6.96352e-08	6.96352e-08	0	BP	organic acid biosynthetic process
GO:0005886	GO:0005886	20757	1761	1411	223	4388	428	2	FALSE	9.10943e-08	9.10943e-08	0	CC	plasma membrane
GO:0030054	GO:0030054	20757	786	1411	92	14585	992	1	FALSE	1.60438e-07	1.60438e-07	0	CC	cell junction
GO:0005773	GO:0005773	20757	801	1411	90	6926	462	2	FALSE	2.07384e-07	2.07384e-07	0	CC	vacuole
GO:0055044	GO:0055044	20757	783	1411	91	14585	992	1	FALSE	2.59611e-07	2.59611e-07	0	CC	symplast
GO:0003677	GO:0003677	20757	1916	1411	127	2813	148	1	FALSE	3.46445e-07	3.46445e-07	0	MF	DNA binding
GO:0071554	GO:0071554	20757	247	1411	33	1401	81	1	FALSE	3.72447e-07	3.72447e-07	1.49726e-282	BP	cell wall organization or biogenesis
GO:0044283	GO:0044283	20757	425	1411	58	4591	327	2	FALSE	4.3206e-07	4.3206e-07	0	BP	small molecule biosynthetic process
GO:0005788	GO:0005788	20757	9	1411	6	532	26	2	FALSE	5.71979e-07	5.71979e-07	1.1379e-19	CC	endoplasmic reticulum lumen
GO:0071453	GO:0071453	20757	23	1411	13	520	71	2	FALSE	7.65718e-07	7.65718e-07	1.44156e-40	BP	cellular response to oxygen levels
GO:0051707	GO:0051707	20757	625	1411	146	810	161	2	FALSE	8.54187e-07	8.54187e-07	2.85429e-188	BP	response to other organism
GO:0042221	GO:0042221	20757	1977	1411	293	4083	501	1	FALSE	9.24798e-07	9.24798e-07	0	BP	response to chemical stimulus
GO:0006952	GO:0006952	20757	764	1411	158	2103	328	1	FALSE	1.13777e-06	1.13777e-06	0	BP	defense response
GO:0071456	GO:0071456	20757	23	1411	13	449	64	3	FALSE	1.16224e-06	1.16224e-06	4.5681e-39	BP	cellular response to hypoxia
GO:0010556	GO:0010556	20757	1737	1411	122	2798	154	3	FALSE	2.1237e-06	2.1237e-06	0	BP	regulation of macromolecule biosynthetic process
GO:0002682	GO:0002682	20757	62	1411	17	3607	292	2	FALSE	4.48738e-06	4.48738e-06	1.52694e-135	BP	regulation of immune system process
GO:0031408	GO:0031408	20757	27	1411	13	123	20	2	FALSE	5.13304e-06	5.13304e-06	8.89015e-28	BP	oxylipin biosynthetic process
GO:0042436	GO:0042436	20757	5	1411	5	672	63	4	FALSE	6.24735e-06	6.24735e-06	8.88816e-13	BP	indole-containing compound catabolic process
GO:0004568	GO:0004568	20757	17	1411	8	292	24	1	FALSE	9.41756e-06	9.41756e-06	7.0106e-28	MF	chitinase activity
GO:0005774	GO:0005774	20757	453	1411	59	861	78	2	FALSE	1.07585e-05	1.07585e-05	7.74841e-258	CC	vacuolar membrane
GO:2000112	GO:2000112	20757	1737	1411	122	2620	149	3	FALSE	1.09805e-05	1.09805e-05	0	BP	regulation of cellular macromolecule biosynthetic process
GO:0008152	GO:0008152	20757	10133	1411	778	19629	1362	1	FALSE	1.39603e-05	1.39603e-05	0	BP	metabolic process
GO:0006082	GO:0006082	20757	662	1411	78	7409	547	2	FALSE	1.43035e-05	1.43035e-05	0	BP	organic acid metabolic process
GO:0005215	GO:0005215	20757	1104	1411	114	19086	1334	2	FALSE	1.45168e-05	1.45168e-05	0	MF	transporter activity
GO:0071555	GO:0071555	20757	139	1411	22	1227	79	2	FALSE	2.24799e-05	2.24799e-05	1.45804e-187	BP	cell wall organization
GO:0060548	GO:0060548	20757	17	1411	9	404	48	3	FALSE	2.67197e-05	2.67197e-05	2.45932e-30	BP	negative regulation of cell death
GO:0042180	GO:0042180	20757	678	1411	78	7409	547	2	FALSE	3.3789e-05	3.3789e-05	0	BP	cellular ketone metabolic process
GO:0052543	GO:0052543	20757	19	1411	8	308	26	3	FALSE	3.501e-05	3.501e-05	1.11873e-30	BP	callose deposition in cell wall
GO:0043900	GO:0043900	20757	25	1411	10	4027	371	2	FALSE	3.60648e-05	3.60648e-05	1.25466e-65	BP	regulation of multi-organism process
GO:0005623	GO:0005623	20757	8836	1411	659	14585	992	1	FALSE	4.71842e-05	4.71842e-05	0	CC	cell
GO:0044464	GO:0044464	20757	8836	1411	659	14585	992	2	FALSE	4.71842e-05	4.71842e-05	0	CC	cell part
GO:0005794	GO:0005794	20757	567	1411	62	6926	462	2	FALSE	5.08912e-05	5.08912e-05	0	CC	Golgi apparatus
GO:0070482	GO:0070482	20757	47	1411	18	1977	293	1	FALSE	5.50368e-05	5.50368e-05	5.49168e-96	BP	response to oxygen levels
GO:0006955	GO:0006955	20757	289	1411	58	4083	501	2	FALSE	5.90892e-05	5.90892e-05	0	BP	immune response
GO:0010200	GO:0010200	20757	123	1411	46	203	56	1	FALSE	6.07865e-05	6.07865e-05	1.33733e-58	BP	response to chitin
GO:0043412	GO:0043412	20757	1730	1411	145	5331	344	1	FALSE	6.10019e-05	6.10019e-05	0	BP	macromolecule modification
GO:0010941	GO:0010941	20757	44	1411	12	3183	240	2	FALSE	6.14505e-05	6.14505e-05	2.68815e-100	BP	regulation of cell death
GO:0009851	GO:0009851	20757	22	1411	8	3617	254	3	FALSE	7.13229e-05	7.13229e-05	6.23578e-58	BP	auxin biosynthetic process
GO:0009850	GO:0009850	20757	39	1411	11	7397	547	2	FALSE	8.1216e-05	8.1216e-05	2.88401e-105	BP	auxin metabolic process
GO:0044271	GO:0044271	20757	468	1411	51	4885	314	2	FALSE	8.1642e-05	8.1642e-05	0	BP	cellular nitrogen compound biosynthetic process
GO:0019439	GO:0019439	20757	17	1411	8	1357	134	2	FALSE	8.3258e-05	8.3258e-05	2.19237e-39	BP	aromatic compound catabolic process
GO:0042435	GO:0042435	20757	38	1411	14	598	77	4	FALSE	8.37028e-05	8.37028e-05	5.31429e-61	BP	indole-containing compound biosynthetic process
GO:0009072	GO:0009072	20757	57	1411	18	606	79	2	FALSE	9.26535e-05	9.26535e-05	1.54132e-81	BP	aromatic amino acid family metabolic process
GO:0051179	GO:0051179	20757	1875	1411	171	19629	1362	1	FALSE	9.76923e-05	9.76923e-05	0	BP	localization
GO:0043565	GO:0043565	20757	1378	1411	109	1916	127	1	FALSE	0.000103557	0.000103557	0	MF	sequence-specific DNA binding
GO:0003674	GO:0003674	20757	18985	1411	1327	20757	1411	1	FALSE	0.000104753	0.000104753	0	MF	molecular_function
GO:0055114	GO:0055114	20757	1283	1411	133	10133	778	1	FALSE	0.000118623	0.000118623	0	BP	oxidation-reduction process
GO:0022834	GO:0022834	20757	26	1411	10	57	10	1	FALSE	0.000123005	0.000123005	8.18271e-17	MF	ligand-gated channel activity
GO:0006793	GO:0006793	20757	1494	1411	145	7383	547	1	FALSE	0.000139434	0.000139434	0	BP	phosphorus metabolic process
GO:0042277	GO:0042277	20757	29	1411	9	7553	556	1	FALSE	0.000156513	0.000156513	3.19483e-82	MF	peptide binding
GO:0052315	GO:0052315	20757	9	1411	5	3591	251	2	FALSE	0.000160119	0.000160119	3.69132e-27	BP	phytoalexin biosynthetic process
GO:0015276	GO:0015276	20757	26	1411	10	87	13	2	FALSE	0.000201225	0.000201225	9.71188e-23	MF	ligand-gated ion channel activity
GO:0016301	GO:0016301	20757	1188	1411	125	1401	132	2	FALSE	0.000207136	0.000207136	1.56532e-258	MF	kinase activity
GO:0009987	GO:0009987	20757	9666	1411	734	19629	1362	1	FALSE	0.000208348	0.000208348	0	BP	cellular process
GO:0000975	GO:0000975	20757	1356	1411	107	1916	127	2	FALSE	0.000211364	0.000211364	0	MF	regulatory region DNA binding
GO:0052314	GO:0052314	20757	9	1411	5	7383	547	1	FALSE	0.000214946	0.000214946	5.59481e-30	BP	phytoalexin metabolic process
GO:0008150	GO:0008150	20757	19629	1411	1362	20757	1411	1	FALSE	0.000239345	0.000239345	0	BP	biological_process
GO:0005576	GO:0005576	20757	329	1411	40	14585	992	1	FALSE	0.00024746	0.00024746	0	CC	extracellular region
GO:0005507	GO:0005507	20757	186	1411	28	1502	118	1	FALSE	0.000267791	0.000267791	1.64914e-243	MF	copper ion binding
GO:0055085	GO:0055085	20757	954	1411	101	9998	760	2	FALSE	0.00028589	0.00028589	0	BP	transmembrane transport
GO:0001666	GO:0001666	20757	46	1411	17	2103	328	2	FALSE	0.000290072	0.000290072	1.27427e-95	BP	response to hypoxia
GO:0051234	GO:0051234	20757	1818	1411	163	19629	1362	2	FALSE	0.000327361	0.000327361	0	BP	establishment of localization
GO:0050832	GO:0050832	20757	166	1411	52	799	169	2	FALSE	0.000345292	0.000345292	1.41389e-176	BP	defense response to fungus
GO:0030246	GO:0030246	20757	127	1411	21	7553	556	1	FALSE	0.000349012	0.000349012	2.63281e-279	MF	carbohydrate binding
GO:0007568	GO:0007568	20757	98	1411	16	1969	129	1	FALSE	0.000426139	0.000426139	1.60097e-168	BP	aging
GO:0009308	GO:0009308	20757	407	1411	44	3845	253	1	FALSE	0.000454373	0.000454373	0	BP	amine metabolic process
GO:0045730	GO:0045730	20757	6	1411	4	10133	778	1	FALSE	0.000456294	0.000456294	6.66112e-22	BP	respiratory burst
GO:0033037	GO:0033037	20757	26	1411	9	543	55	1	FALSE	0.000472101	0.000472101	5.82006e-45	BP	polysaccharide localization
GO:0034976	GO:0034976	20757	16	1411	8	430	60	1	FALSE	0.000478661	0.000478661	2.03145e-29	BP	response to endoplasmic reticulum stress
GO:0052386	GO:0052386	20757	20	1411	9	99	16	1	FALSE	0.000479611	0.000479611	2.33216e-21	BP	cell wall thickening
GO:0010260	GO:0010260	20757	53	1411	12	827	66	2	FALSE	0.000482559	0.000482559	5.5284e-85	BP	organ senescence
GO:0048513	GO:0048513	20757	786	1411	62	1539	91	2	FALSE	0.000516572	0.000516572	0	BP	organ development
GO:0019825	GO:0019825	20757	178	1411	26	7553	556	1	FALSE	0.00055111	0.00055111	0	MF	oxygen binding
GO:0048528	GO:0048528	20757	73	1411	12	1161	67	3	FALSE	0.000567874	0.000567874	8.35117e-118	BP	post-embryonic root development
GO:0043648	GO:0043648	20757	65	1411	17	661	78	1	FALSE	0.000573852	0.000573852	1.03898e-91	BP	dicarboxylic acid metabolic process
GO:0009620	GO:0009620	20757	210	1411	66	625	146	1	FALSE	0.000580963	0.000580963	1.59399e-172	BP	response to fungus
GO:0044036	GO:0044036	20757	45	1411	10	5478	365	2	FALSE	0.000591714	0.000591714	8.28936e-113	BP	cell wall macromolecule metabolic process
GO:0009404	GO:0009404	20757	41	1411	10	7387	547	2	FALSE	0.000627145	0.000627145	9.23707e-110	BP	toxin metabolic process
GO:0044272	GO:0044272	20757	86	1411	15	3644	255	2	FALSE	0.000746888	0.000746888	3.36988e-176	BP	sulfur compound biosynthetic process
GO:0009407	GO:0009407	20757	41	1411	10	1057	83	2	FALSE	0.000773435	0.000773435	7.56239e-75	BP	toxin catabolic process
GO:0043492	GO:0043492	20757	145	1411	20	298	25	1	FALSE	0.000863704	0.000863704	4.73237e-89	MF	ATPase activity, coupled to movement of substances
GO:0009055	GO:0009055	20757	286	1411	35	18985	1327	1	FALSE	0.000875219	0.000875219	0	MF	electron carrier activity
GO:0031224	GO:0031224	20757	667	1411	51	1046	62	1	FALSE	0.000897679	0.000897679	1.43506e-296	CC	intrinsic to membrane
GO:0005506	GO:0005506	20757	254	1411	33	1502	118	1	FALSE	0.00118543	0.00118543	1.27866e-295	MF	iron ion binding
GO:0009306	GO:0009306	20757	16	1411	6	388	34	2	FALSE	0.00123188	0.00123188	1.08506e-28	BP	protein secretion
GO:0005516	GO:0005516	20757	159	1411	25	2013	171	1	FALSE	0.00129244	0.00129244	8.75414e-241	MF	calmodulin binding
GO:0008061	GO:0008061	20757	7	1411	5	20	5	1	FALSE	0.00135449	0.00135449	1.28999e-05	MF	chitin binding
GO:0015295	GO:0015295	20757	80	1411	13	237	19	2	FALSE	0.00140395	0.00140395	2.81726e-65	MF	solute:hydrogen symporter activity
GO:0006790	GO:0006790	20757	159	1411	23	7383	547	1	FALSE	0.00140467	0.00140467	0	BP	sulfur compound metabolic process
GO:0009073	GO:0009073	20757	43	1411	15	347	58	4	FALSE	0.00149237	0.00149237	5.32522e-56	BP	aromatic amino acid family biosynthetic process
GO:0030551	GO:0030551	20757	27	1411	7	1859	125	1	FALSE	0.00150255	0.00150255	7.06043e-61	MF	cyclic nucleotide binding
GO:0044106	GO:0044106	20757	371	1411	39	3813	250	2	FALSE	0.00159115	0.00159115	0	BP	cellular amine metabolic process
GO:0052482	GO:0052482	20757	15	1411	8	1110	194	3	FALSE	0.00160005	0.00160005	3.0055e-34	BP	defense response by cell wall thickening
GO:0010382	GO:0010382	20757	21	1411	6	5058	326	3	FALSE	0.00162304	0.00162304	8.76686e-59	BP	cellular cell wall macromolecule metabolic process
GO:0052317	GO:0052317	20757	8	1411	5	159	23	2	FALSE	0.00174213	0.00174213	1.18047e-13	BP	camalexin metabolic process
GO:0016877	GO:0016877	20757	28	1411	8	406	37	1	FALSE	0.00180938	0.00180938	7.23114e-44	MF	ligase activity, forming carbon-sulfur bonds
GO:0043450	GO:0043450	20757	27	1411	7	3591	251	2	FALSE	0.00197887	0.00197887	1.22665e-68	BP	alkene biosynthetic process
GO:0043069	GO:0043069	20757	15	1411	8	93	19	3	FALSE	0.00198049	0.00198049	1.28015e-17	BP	negative regulation of programmed cell death
GO:0052691	GO:0052691	20757	2	1411	2	55	3	1	FALSE	0.0020202	0.0020202	0.000673401	MF	UDP-arabinopyranose mutase activity
GO:0010150	GO:0010150	20757	51	1411	12	197	22	2	FALSE	0.00224241	0.00224241	1.82113e-48	BP	leaf senescence
GO:0006576	GO:0006576	20757	50	1411	12	371	39	1	FALSE	0.00232324	0.00232324	3.28681e-63	BP	cellular biogenic amine metabolic process
GO:0042343	GO:0042343	20757	10	1411	7	89	23	2	FALSE	0.00242382	0.00242382	1.96656e-13	BP	indole glucosinolate metabolic process
GO:0044432	GO:0044432	20757	74	1411	12	5725	370	3	FALSE	0.00252697	0.00252697	4.46625e-171	CC	endoplasmic reticulum part
GO:0043449	GO:0043449	20757	27	1411	7	7383	547	1	FALSE	0.00283209	0.00283209	4.12446e-77	BP	cellular alkene metabolic process
GO:0006556	GO:0006556	20757	4	1411	3	175	17	5	FALSE	0.00290891	0.00290891	2.6488e-08	BP	S-adenosylmethionine biosynthetic process
GO:0032940	GO:0032940	20757	41	1411	9	9666	734	3	FALSE	0.00307529	0.00307529	1.46624e-114	BP	secretion by cell
GO:0042446	GO:0042446	20757	45	1411	9	3773	264	2	FALSE	0.0033222	0.0033222	1.74306e-105	BP	hormone biosynthetic process
GO:0010120	GO:0010120	20757	8	1411	5	86	15	3	FALSE	0.00347787	0.00347787	1.88465e-11	BP	camalexin biosynthetic process
GO:0009309	GO:0009309	20757	188	1411	28	681	65	2	FALSE	0.00348139	0.00348139	1.61531e-173	BP	amine biosynthetic process
GO:0051015	GO:0051015	20757	17	1411	4	65	4	1	FALSE	0.0035153	0.0035153	5.35361e-16	MF	actin filament binding
GO:0042402	GO:0042402	20757	3	1411	3	92	15	2	FALSE	0.00362319	0.00362319	7.96305e-06	BP	cellular biogenic amine catabolic process
GO:0009225	GO:0009225	20757	35	1411	7	3354	198	1	FALSE	0.00366647	0.00366647	4.97548e-84	BP	nucleotide-sugar metabolic process
GO:0019219	GO:0019219	20757	1786	1411	124	3543	208	4	FALSE	0.0037639	0.0037639	0	BP	regulation of nucleobase-containing compound metabolic process
GO:0065008	GO:0065008	20757	453	1411	51	3722	293	1	FALSE	0.00399268	0.00399268	0	BP	regulation of biological quality
GO:0009163	GO:0009163	20757	9	1411	4	181	16	2	FALSE	0.00400667	0.00400667	2.1302e-15	BP	nucleoside biosynthetic process
GO:0048827	GO:0048827	20757	212	1411	22	1539	91	2	FALSE	0.00417057	0.00417057	4.00802e-267	BP	phyllome development
GO:0071845	GO:0071845	20757	22	1411	4	769	25	2	FALSE	0.00428999	0.00428999	4.92128e-43	BP	cellular component disassembly at cellular level
GO:0070370	GO:0070370	20757	6	1411	4	34	6	2	FALSE	0.00434157	0.00434157	7.43547e-07	BP	cellular heat acclimation
GO:0016829	GO:0016829	20757	281	1411	37	7063	599	1	FALSE	0.00441486	0.00441486	0	MF	lyase activity
GO:0052542	GO:0052542	20757	18	1411	9	771	158	2	FALSE	0.00455198	0.00455198	8.43732e-37	BP	defense response by callose deposition
GO:0009962	GO:0009962	20757	11	1411	4	1961	134	4	FALSE	0.00471777	0.00471777	2.48946e-29	BP	regulation of flavonoid biosynthetic process
GO:0008168	GO:0008168	20757	191	1411	19	250	19	2	FALSE	0.00480203	0.00480203	7.93159e-59	MF	methyltransferase activity
GO:0072341	GO:0072341	20757	13	1411	6	36	7	1	FALSE	0.00493359	0.00493359	4.32753e-10	MF	modified amino acid binding
GO:0009867	GO:0009867	20757	44	1411	11	314	36	2	FALSE	0.00503588	0.00503588	8.57234e-55	BP	jasmonic acid mediated signaling pathway
GO:0016491	GO:0016491	20757	1173	1411	123	7124	605	2	FALSE	0.00513944	0.00513944	0	MF	oxidoreductase activity
GO:0052547	GO:0052547	20757	29	1411	6	527	32	2	FALSE	0.00540636	0.00540636	2.26366e-48	BP	regulation of peptidase activity
GO:0097159	GO:0097159	20757	2	1411	2	7553	556	1	FALSE	0.00540986	0.00540986	3.5063e-08	MF	organic cyclic compound binding
GO:0050776	GO:0050776	20757	58	1411	16	498	74	3	FALSE	0.00550757	0.00550757	2.70606e-77	BP	regulation of immune response
GO:0046394	GO:0046394	20757	357	1411	53	661	78	2	FALSE	0.00562953	0.00562953	2.81763e-197	BP	carboxylic acid biosynthetic process
GO:0010466	GO:0010466	20757	29	1411	6	470	29	3	FALSE	0.00567742	0.00567742	6.8973e-47	BP	negative regulation of peptidase activity
GO:0061134	GO:0061134	20757	29	1411	6	705	43	3	FALSE	0.00595134	0.00595134	4.00497e-52	MF	peptidase regulator activity
GO:0043620	GO:0043620	20757	2	1411	2	2071	167	2	FALSE	0.00646657	0.00646657	4.6653e-07	BP	regulation of DNA-dependent transcription in response to stress
GO:0042445	GO:0042445	20757	79	1411	13	10159	778	2	FALSE	0.00662487	0.00662487	3.4871e-200	BP	hormone metabolic process
GO:0080167	GO:0080167	20757	121	1411	24	1394	168	1	FALSE	0.00678762	0.00678762	6.05826e-178	BP	response to karrikin
GO:0034605	GO:0034605	20757	14	1411	6	543	75	2	FALSE	0.0068929	0.0068929	5.32849e-28	BP	cellular response to heat
GO:0016860	GO:0016860	20757	45	1411	8	215	16	1	FALSE	0.00693945	0.00693945	1.87138e-47	MF	intramolecular oxidoreductase activity
GO:0004857	GO:0004857	20757	114	1411	14	275	20	2	FALSE	0.00730411	0.00730411	1.9113e-80	MF	enzyme inhibitor activity
GO:0022857	GO:0022857	20757	851	1411	96	1188	118	2	FALSE	0.00750321	0.00750321	7.76214e-307	MF	transmembrane transporter activity
GO:0042455	GO:0042455	20757	9	1411	4	38	5	2	FALSE	0.00753075	0.00753075	6.13453e-09	BP	ribonucleoside biosynthetic process
GO:0051865	GO:0051865	20757	9	1411	4	255	26	1	FALSE	0.00761113	0.00761113	9.18135e-17	BP	protein autoubiquitination
GO:0065007	GO:0065007	20757	3722	1411	293	19629	1362	1	FALSE	0.00768552	0.00768552	0	BP	biological regulation
GO:0006520	GO:0006520	20757	347	1411	37	7318	519	3	FALSE	0.00769697	0.00769697	0	BP	cellular amino acid metabolic process
GO:0034623	GO:0034623	20757	21	1411	4	202	9	3	FALSE	0.00784107	0.00784107	5.80173e-29	BP	cellular macromolecular complex disassembly
GO:0018130	GO:0018130	20757	297	1411	32	4177	293	2	FALSE	0.0084313	0.0084313	0	BP	heterocycle biosynthetic process
GO:0010178	GO:0010178	20757	7	1411	3	92	7	1	FALSE	0.00849261	0.00849261	1.14148e-10	MF	IAA-amino acid conjugate hydrolase activity
GO:0009975	GO:0009975	20757	16	1411	5	7063	599	1	FALSE	0.00855645	0.00855645	5.54851e-49	MF	cyclase activity
GO:0003700	GO:0003700	20757	1349	1411	106	1688	120	3	FALSE	0.00874176	0.00874176	0	MF	sequence-specific DNA binding transcription factor activity
GO:0046903	GO:0046903	20757	41	1411	9	1808	163	1	FALSE	0.00880816	0.00880816	1.50574e-84	BP	secretion
GO:0030414	GO:0030414	20757	29	1411	6	554	37	4	FALSE	0.00896138	0.00896138	5.11248e-49	MF	peptidase inhibitor activity
GO:0004872	GO:0004872	20757	183	1411	22	18985	1327	1	FALSE	0.00897775	0.00897775	0	MF	receptor activity
GO:0051716	GO:0051716	20757	1585	1411	154	10687	872	2	FALSE	0.00911907	0.00911907	0	BP	cellular response to stimulus
GO:0016765	GO:0016765	20757	107	1411	18	2418	227	1	FALSE	0.0091602	0.0091602	1.23796e-189	MF	transferase activity, transferring alkyl or aryl (other than methyl) groups
GO:0070589	GO:0070589	20757	16	1411	4	2939	160	2	FALSE	0.00920167	0.00920167	7.0338e-43	BP	cellular component macromolecule biosynthetic process
GO:0046500	GO:0046500	20757	5	1411	3	320	34	4	FALSE	0.00949968	0.00949968	3.69035e-11	BP	S-adenosylmethionine metabolic process
GO:0002831	GO:0002831	20757	21	1411	9	854	164	2	FALSE	0.0101505	0.0101505	1.80048e-42	BP	regulation of response to biotic stimulus
GO:0005737	GO:0005737	20757	5669	1411	394	7387	486	1	FALSE	0.0101514	0.0101514	0	CC	cytoplasm
GO:0015103	GO:0015103	20757	60	1411	11	117	13	2	FALSE	0.0102077	0.0102077	8.49444e-35	MF	inorganic anion transmembrane transporter activity
GO:0010112	GO:0010112	20757	12	1411	7	94	24	4	FALSE	0.0103441	0.0103441	2.09405e-15	BP	regulation of systemic acquired resistance
GO:0047635	GO:0047635	20757	5	1411	3	48	6	1	FALSE	0.0104281	0.0104281	5.84008e-07	MF	alanine-oxo-acid transaminase activity
GO:0016143	GO:0016143	20757	55	1411	12	210	25	2	FALSE	0.0105491	0.0105491	5.74587e-52	BP	S-glycoside metabolic process
GO:0043090	GO:0043090	20757	6	1411	3	71	7	1	FALSE	0.010684	0.010684	6.98231e-09	BP	amino acid import
GO:0043650	GO:0043650	20757	4	1411	3	367	54	2	FALSE	0.0108662	0.0108662	1.34484e-09	BP	dicarboxylic acid biosynthetic process
GO:0032553	GO:0032553	20757	1418	1411	106	1859	125	1	FALSE	0.0110168	0.0110168	0	MF	ribonucleotide binding
GO:0015706	GO:0015706	20757	15	1411	6	75	12	1	FALSE	0.0110638	0.0110638	4.38594e-16	BP	nitrate transport
GO:0048544	GO:0048544	20757	24	1411	5	199	13	3	FALSE	0.0111506	0.0111506	1.76924e-31	BP	recognition of pollen
GO:0052548	GO:0052548	20757	26	1411	6	271	22	2	FALSE	0.0111639	0.0111639	7.69841e-37	BP	regulation of endopeptidase activity
GO:0004866	GO:0004866	20757	26	1411	6	271	22	4	FALSE	0.0111639	0.0111639	7.69841e-37	MF	endopeptidase inhibitor activity
GO:0061135	GO:0061135	20757	26	1411	6	271	22	3	FALSE	0.0111639	0.0111639	7.69841e-37	MF	endopeptidase regulator activity
GO:0010951	GO:0010951	20757	26	1411	6	271	22	3	FALSE	0.0111639	0.0111639	7.69841e-37	BP	negative regulation of endopeptidase activity
GO:0051258	GO:0051258	20757	27	1411	3	115	3	1	FALSE	0.0118467	0.0118467	6.90472e-27	BP	protein polymerization
GO:0010337	GO:0010337	20757	9	1411	4	43	6	2	FALSE	0.0123111	0.0123111	1.77329e-09	BP	regulation of salicylic acid metabolic process
GO:0008652	GO:0008652	20757	175	1411	28	534	60	3	FALSE	0.0123341	0.0123341	5.47217e-146	BP	cellular amino acid biosynthetic process
GO:0043295	GO:0043295	20757	10	1411	6	32	9	2	FALSE	0.0125538	0.0125538	1.55009e-08	MF	glutathione binding
GO:0046068	GO:0046068	20757	3	1411	2	639	43	2	FALSE	0.0127195	0.0127195	2.31042e-08	BP	cGMP metabolic process
GO:0017076	GO:0017076	20757	1422	1411	106	1859	125	1	FALSE	0.0127435	0.0127435	0	MF	purine nucleotide binding
GO:0031123	GO:0031123	20757	23	1411	2	338	3	1	FALSE	0.0127715	0.0127715	3.80147e-36	BP	RNA 3'-end processing
GO:0048284	GO:0048284	20757	17	1411	3	652	20	1	FALSE	0.0127735	0.0127735	6.31281e-34	BP	organelle fusion
GO:0051346	GO:0051346	20757	30	1411	6	2587	174	3	FALSE	0.0129905	0.0129905	1.2974e-70	BP	negative regulation of hydrolase activity
GO:0001871	GO:0001871	20757	20	1411	5	7553	556	1	FALSE	0.0130186	0.0130186	6.83391e-60	MF	pattern binding
GO:0004365	GO:0004365	20757	4	1411	3	40	7	1	FALSE	0.0130211	0.0130211	1.09421e-05	MF	glyceraldehyde-3-phosphate dehydrogenase (NAD+) (phosphorylating) activity
GO:0070882	GO:0070882	20757	165	1411	15	1168	59	2	FALSE	0.0130309	0.0130309	7.7881e-206	BP	cellular cell wall organization or biogenesis
GO:0016820	GO:0016820	20757	147	1411	20	1492	123	2	FALSE	0.0135536	0.0135536	8.40448e-208	MF	hydrolase activity, acting on acid anhydrides, catalyzing transmembrane movement of substances
GO:0005515	GO:0005515	20757	2013	1411	171	7553	556	1	FALSE	0.0138999	0.0138999	0	MF	protein binding
GO:0071702	GO:0071702	20757	331	1411	41	1808	163	1	FALSE	0.0139295	0.0139295	0	BP	organic substance transport
GO:0042546	GO:0042546	20757	95	1411	9	363	17	2	FALSE	0.0146161	0.0146161	5.0147e-90	BP	cell wall biogenesis
GO:0004478	GO:0004478	20757	4	1411	3	107	18	1	FALSE	0.0146657	0.0146657	1.93776e-07	MF	methionine adenosyltransferase activity
GO:0006355	GO:0006355	20757	1688	1411	120	1927	128	4	FALSE	0.0148437	0.0148437	6.82975469947533e-313	BP	regulation of transcription, DNA-dependent
GO:0010383	GO:0010383	20757	28	1411	7	178	19	2	FALSE	0.0149303	0.0149303	2.79376e-33	BP	cell wall polysaccharide metabolic process
GO:0031226	GO:0031226	20757	101	1411	13	760	53	2	FALSE	0.0156592	0.0156592	1.0821e-128	CC	intrinsic to plasma membrane
GO:0010193	GO:0010193	20757	28	1411	9	1977	293	1	FALSE	0.0157505	0.0157505	1.90274e-63	BP	response to ozone
GO:0006564	GO:0006564	20757	3	1411	2	20	2	2	FALSE	0.0157895	0.0157895	0.000877193	BP	L-serine biosynthetic process
GO:0046423	GO:0046423	20757	4	1411	3	55	10	2	FALSE	0.016449	0.016449	2.93208e-06	MF	allene-oxide cyclase activity
GO:0046906	GO:0046906	20757	228	1411	26	7553	556	1	FALSE	0.0164597	0.0164597	0	MF	tetrapyrrole binding
GO:0043176	GO:0043176	20757	37	1411	7	7553	556	1	FALSE	0.0167165	0.0167165	4.86041e-101	MF	amine binding
GO:0006182	GO:0006182	20757	3	1411	2	107	9	3	FALSE	0.0181978	0.0181978	5.03816e-06	BP	cGMP biosynthetic process
GO:0043227	GO:0043227	20757	5906	1411	393	6190	403	1	FALSE	0.0184225	0.0184225	0	CC	membrane-bounded organelle
GO:0006468	GO:0006468	20757	959	1411	101	1849	169	2	FALSE	0.0187417	0.0187417	0	BP	protein phosphorylation
GO:0006811	GO:0006811	20757	615	1411	68	1808	163	1	FALSE	0.0193265	0.0193265	0	BP	ion transport
GO:0046503	GO:0046503	20757	4	1411	2	128	8	2	FALSE	0.0193766	0.0193766	9.37383e-08	BP	glycerolipid catabolic process
GO:0031406	GO:0031406	20757	65	1411	10	7553	556	1	FALSE	0.0195266	0.0195266	9.08876e-162	MF	carboxylic acid binding
GO:0046217	GO:0046217	20757	9	1411	5	294	60	3	FALSE	0.0195581	0.0195581	2.50228e-17	BP	indole phytoalexin metabolic process
GO:0016209	GO:0016209	20757	109	1411	14	18985	1327	1	FALSE	0.0195839	0.0195839	8.86488e-291	MF	antioxidant activity
GO:0080134	GO:0080134	20757	122	1411	27	2214	332	2	FALSE	0.0196301	0.0196301	2.28008e-204	BP	regulation of response to stress
GO:0016408	GO:0016408	20757	10	1411	3	184	12	1	FALSE	0.0197816	0.0197816	1.04634e-16	MF	C-acyltransferase activity
GO:0044262	GO:0044262	20757	471	1411	47	7645	565	2	FALSE	0.0198351	0.0198351	0	BP	cellular carbohydrate metabolic process
GO:0005509	GO:0005509	20757	177	1411	23	1795	152	1	FALSE	0.0203912	0.0203912	2.97548e-250	MF	calcium ion binding
GO:0032984	GO:0032984	20757	22	1411	4	224	12	2	FALSE	0.0206048	0.0206048	6.43036e-31	BP	macromolecular complex disassembly
GO:0015695	GO:0015695	20757	7	1411	3	469	44	1	FALSE	0.0206769	0.0206769	1.05623e-15	BP	organic cation transport
GO:0023052	GO:0023052	20757	1129	1411	96	19629	1362	1	FALSE	0.0214352	0.0214352	0	BP	signaling
GO:0009700	GO:0009700	20757	9	1411	5	180	38	4	FALSE	0.0214571	0.0214571	2.24166e-15	BP	indole phytoalexin biosynthetic process
GO:0051259	GO:0051259	20757	16	1411	3	136	6	1	FALSE	0.021734	0.021734	3.82513e-21	BP	protein oligomerization
GO:0009755	GO:0009755	20757	314	1411	36	1147	98	2	FALSE	0.021964	0.021964	1.5566e-291	BP	hormone-mediated signaling pathway
GO:0005524	GO:0005524	20757	1188	1411	96	1389	104	2	FALSE	0.0229045	0.0229045	1.3423e-248	MF	ATP binding
GO:0034637	GO:0034637	20757	185	1411	21	3846	277	3	FALSE	0.0232348	0.0232348	2.19859212399355e-321	BP	cellular carbohydrate biosynthetic process
GO:0007010	GO:0007010	20757	125	1411	8	652	20	1	FALSE	0.0234754	0.0234754	1.04747e-137	BP	cytoskeleton organization
GO:0005199	GO:0005199	20757	32	1411	4	463	17	1	FALSE	0.023675	0.023675	3.96053e-50	MF	structural constituent of cell wall
GO:0048731	GO:0048731	20757	787	1411	62	1897	123	2	FALSE	0.0243254	0.0243254	0	BP	system development
GO:0016165	GO:0016165	20757	8	1411	3	25	3	1	FALSE	0.0243478	0.0243478	9.24578e-07	MF	lipoxygenase activity
GO:0016052	GO:0016052	20757	118	1411	16	1817	147	2	FALSE	0.0243879	0.0243879	5.66869e-189	BP	carbohydrate catabolic process
GO:0009963	GO:0009963	20757	3	1411	2	199	19	3	FALSE	0.0245413	0.0245413	7.72977e-07	BP	positive regulation of flavonoid biosynthetic process
GO:0048037	GO:0048037	20757	214	1411	24	7553	556	1	FALSE	0.0247376	0.0247376	0	MF	cofactor binding
GO:0009804	GO:0009804	20757	3	1411	2	1122	106	2	FALSE	0.0249038	0.0249038	4.25927e-09	BP	coumarin metabolic process
GO:0016638	GO:0016638	20757	42	1411	9	1173	123	1	FALSE	0.0253834	0.0253834	3.62884e-78	MF	oxidoreductase activity, acting on the CH-NH2 group of donors
GO:0006605	GO:0006605	20757	140	1411	12	265	15	1	FALSE	0.0259554	0.0259554	5.25917e-79	BP	protein targeting
GO:0032787	GO:0032787	20757	309	1411	45	661	78	1	FALSE	0.0261289	0.0261289	1.36279e-197	BP	monocarboxylic acid metabolic process
GO:2001227	GO:2001227	20757	2	1411	2	127	21	1	FALSE	0.0262467	0.0262467	0.000124984	MF	quercitrin binding
GO:0070062	GO:0070062	20757	5	1411	2	47	3	2	FALSE	0.0265187	0.0265187	6.51916e-07	CC	extracellular vesicular exosome
GO:0004040	GO:0004040	20757	5	1411	2	47	3	1	FALSE	0.0265187	0.0265187	6.51916e-07	MF	amidase activity
GO:0044267	GO:0044267	20757	2460	1411	175	5250	336	2	FALSE	0.0270438	0.0270438	0	BP	cellular protein metabolic process
GO:0016740	GO:0016740	20757	2418	1411	227	7063	599	1	FALSE	0.0274634	0.0274634	0	MF	transferase activity
GO:0022836	GO:0022836	20757	57	1411	10	118	13	1	FALSE	0.0278496	0.0278496	4.39119e-35	MF	gated channel activity
GO:0051494	GO:0051494	20757	5	1411	2	133	8	3	FALSE	0.0290596	0.0290596	3.11137e-09	BP	negative regulation of cytoskeleton organization
GO:0006968	GO:0006968	20757	4	1411	3	764	158	1	FALSE	0.029524	0.029524	7.09992e-11	BP	cellular defense response
GO:0006997	GO:0006997	20757	23	1411	3	652	20	1	FALSE	0.0295454	0.0295454	7.16629e-43	BP	nucleus organization
GO:0034219	GO:0034219	20757	110	1411	18	959	101	2	FALSE	0.0301751	0.0301751	1.06034e-147	BP	carbohydrate transmembrane transport
GO:0043231	GO:0043231	20757	5901	1411	392	6190	403	2	FALSE	0.0303792	0.0303792	0	CC	intracellular membrane-bounded organelle
GO:0008037	GO:0008037	20757	24	1411	5	10031	756	2	FALSE	0.0306813	0.0306813	5.92111e-73	BP	cell recognition
GO:0046417	GO:0046417	20757	44	1411	15	65	17	1	FALSE	0.0309004	0.0309004	1.64669e-17	BP	chorismate metabolic process
GO:0030554	GO:0030554	20757	1194	1411	96	1422	106	1	FALSE	0.0313677	0.0313677	4.67045e-271	MF	adenyl nucleotide binding
GO:0044281	GO:0044281	20757	1640	1411	145	10133	778	1	FALSE	0.0314575	0.0314575	0	BP	small molecule metabolic process
GO:0009642	GO:0009642	20757	79	1411	11	495	39	1	FALSE	0.0315391	0.0315391	8.63797e-94	BP	response to light intensity
GO:0043247	GO:0043247	20757	2	1411	1	188	3	2	FALSE	0.0317442	0.0317442	5.68893e-05	BP	telomere maintenance in response to DNA damage
GO:0005975	GO:0005975	20757	753	1411	66	7250	510	1	FALSE	0.0323478	0.0323478	0	BP	carbohydrate metabolic process
GO:0071396	GO:0071396	20757	3	1411	2	422	46	2	FALSE	0.0325128	0.0325128	8.04095e-08	BP	cellular response to lipid
GO:0044269	GO:0044269	20757	4	1411	2	1064	83	2	FALSE	0.0325372	0.0325372	1.8832e-11	BP	glycerol ether catabolic process
GO:0045901	GO:0045901	20757	1	1411	1	60	2	3	FALSE	0.0333333	0.0333333	0.0166667	BP	positive regulation of translational elongation
GO:0008289	GO:0008289	20757	187	1411	21	7553	556	1	FALSE	0.0337415	0.0337415	0	MF	lipid binding
GO:0070001	GO:0070001	20757	63	1411	8	438	28	1	FALSE	0.034056	0.034056	8.32045e-78	MF	aspartic-type peptidase activity
GO:0006452	GO:0006452	20757	1	1411	1	58	2	1	FALSE	0.0344828	0.0344828	0.0172414	BP	translational frameshifting
GO:0052546	GO:0052546	20757	7	1411	3	101	12	3	FALSE	0.0346843	0.0346843	5.81408e-11	BP	cell wall pectin metabolic process
GO:0003725	GO:0003725	20757	17	1411	2	609	11	1	FALSE	0.0348111	0.0348111	2.04384e-33	MF	double-stranded RNA binding
GO:0071281	GO:0071281	20757	24	1411	6	40	6	2	FALSE	0.0350658	0.0350658	1.59104e-11	BP	cellular response to iron ion
GO:0000145	GO:0000145	20757	23	1411	3	989	32	2	FALSE	0.0350974	0.0350974	4.3145e-47	CC	exocyst
GO:0006984	GO:0006984	20757	9	1411	3	1118	96	1	FALSE	0.0352037	0.0352037	1.37343e-22	BP	ER-nucleus signaling pathway
GO:0042451	GO:0042451	20757	8	1411	3	136	14	3	FALSE	0.0360586	0.0360586	4.24926e-13	BP	purine nucleoside biosynthetic process
GO:0032559	GO:0032559	20757	1194	1411	96	1418	106	2	FALSE	0.036228	0.036228	7.22556e-268	MF	adenyl ribonucleotide binding
GO:0009808	GO:0009808	20757	51	1411	14	152	28	1	FALSE	0.0363805	0.0363805	1.11495e-41	BP	lignin metabolic process
GO:0031090	GO:0031090	20757	857	1411	77	8208	606	3	FALSE	0.0364662	0.0364662	0	CC	organelle membrane
GO:0004175	GO:0004175	20757	268	1411	22	438	28	1	FALSE	0.0366277	0.0366277	2.28397e-126	MF	endopeptidase activity
GO:0005201	GO:0005201	20757	1	1411	1	463	17	1	FALSE	0.0367171	0.0367171	0.00215983	MF	extracellular matrix structural constituent
GO:0010558	GO:0010558	20757	138	1411	13	2656	146	4	FALSE	0.0369484	0.0369484	7.40597e-235	BP	negative regulation of macromolecule biosynthetic process
GO:0043230	GO:0043230	20757	5	1411	2	6200	403	2	FALSE	0.0369572	0.0369572	1.31197e-17	CC	extracellular organelle
GO:0051253	GO:0051253	20757	123	1411	12	2286	127	4	FALSE	0.0369897	0.0369897	2.34237e-207	BP	negative regulation of RNA metabolic process
GO:0015893	GO:0015893	20757	68	1411	11	1809	163	2	FALSE	0.037087	0.037087	2.76985e-125	BP	drug transport
GO:0046461	GO:0046461	20757	4	1411	2	67	6	2	FALSE	0.0374243	0.0374243	1.30467e-06	BP	neutral lipid catabolic process
GO:0052689	GO:0052689	20757	245	1411	23	830	56	1	FALSE	0.0376451	0.0376451	6.53031e-218	MF	carboxylic ester hydrolase activity
GO:0043167	GO:0043167	20757	1887	1411	157	7553	556	1	FALSE	0.0378916	0.0378916	0	MF	ion binding
GO:0043241	GO:0043241	20757	22	1411	4	153	10	2	FALSE	0.0379883	0.0379883	4.74598e-27	BP	protein complex disassembly
GO:0045334	GO:0045334	20757	1	1411	1	26	1	2	FALSE	0.0384615	0.0384615	0.0384615	CC	clathrin-coated endocytic vesicle
GO:0065010	GO:0065010	20757	5	1411	2	5906	393	2	FALSE	0.0386077	0.0386077	1.67282e-17	CC	extracellular membrane-bounded organelle
GO:0015807	GO:0015807	20757	9	1411	3	71	7	1	FALSE	0.0390016	0.0390016	1.34275e-11	BP	L-amino acid transport
GO:0009268	GO:0009268	20757	3	1411	2	1394	168	1	FALSE	0.0398984	0.0398984	2.21972e-09	BP	response to pH
GO:0015179	GO:0015179	20757	9	1411	3	59	6	2	FALSE	0.0401073	0.0401073	7.95819e-11	MF	L-amino acid transmembrane transporter activity
GO:0048569	GO:0048569	20757	210	1411	23	786	62	1	FALSE	0.0408512	0.0408512	2.29176e-197	BP	post-embryonic organ development
GO:0034754	GO:0034754	20757	35	1411	6	7397	547	2	FALSE	0.0411088	0.0411088	4.28819e-96	BP	cellular hormone metabolic process
GO:0007034	GO:0007034	20757	32	1411	5	395	25	1	FALSE	0.0416265	0.0416265	7.75372e-48	BP	vacuolar transport
GO:0022843	GO:0022843	20757	23	1411	4	49	4	2	FALSE	0.0417933	0.0417933	1.71399e-14	MF	voltage-gated cation channel activity
GO:0016656	GO:0016656	20757	4	1411	2	29	3	1	FALSE	0.0421456	0.0421456	4.21035e-05	MF	monodehydroascorbate reductase (NADH) activity
GO:0010185	GO:0010185	20757	4	1411	3	104	25	2	FALSE	0.0422672	0.0422672	2.1748e-07	BP	regulation of cellular defense response
GO:0015833	GO:0015833	20757	61	1411	10	1808	163	1	FALSE	0.0424696	0.0424696	2.89046e-115	BP	peptide transport
GO:2000113	GO:2000113	20757	138	1411	13	2583	145	4	FALSE	0.0426413	0.0426413	3.84737e-233	BP	negative regulation of cellular macromolecule biosynthetic process
GO:0009863	GO:0009863	20757	31	1411	6	1118	96	2	FALSE	0.043227	0.043227	3.94116e-61	BP	salicylic acid mediated signaling pathway
GO:0010498	GO:0010498	20757	21	1411	3	220	9	1	FALSE	0.0434514	0.0434514	8.82131e-30	BP	proteasomal protein catabolic process
GO:0015075	GO:0015075	20757	484	1411	59	728	78	2	FALSE	0.0435347	0.0435347	7.26012e-201	MF	ion transmembrane transporter activity
GO:0004364	GO:0004364	20757	43	1411	11	107	18	1	FALSE	0.0435921	0.0435921	6.25013e-31	MF	glutathione transferase activity
GO:0006467	GO:0006467	20757	4	1411	2	1759	160	2	FALSE	0.043641	0.043641	2.51553e-12	BP	protein thiol-disulfide exchange
GO:0080086	GO:0080086	20757	6	1411	2	1553	91	3	FALSE	0.0436537	0.0436537	5.18207e-17	BP	stamen filament development
GO:0048653	GO:0048653	20757	34	1411	5	1553	91	3	FALSE	0.0446283	0.0446283	1.34387e-70	BP	anther development
GO:0055074	GO:0055074	20757	26	1411	7	64	10	2	FALSE	0.0447044	0.0447044	1.66235e-18	BP	calcium ion homeostasis
GO:0050660	GO:0050660	20757	79	1411	14	168	21	1	FALSE	0.0448258	0.0448258	5.84635e-50	MF	flavin adenine dinucleotide binding
GO:0015714	GO:0015714	20757	4	1411	2	39	4	1	FALSE	0.045118	0.045118	1.21579e-05	BP	phosphoenolpyruvate transport
GO:2000022	GO:2000022	20757	4	1411	2	180	17	2	FALSE	0.0451294	0.0451294	2.36424e-08	BP	regulation of jasmonic acid mediated signaling pathway
GO:0052031	GO:0052031	20757	3	1411	2	12	2	3	FALSE	0.0454545	0.0454545	0.00454545	BP	modulation by symbiont of host defense response
GO:0048482	GO:0048482	20757	1	1411	1	936	43	4	FALSE	0.0459402	0.0459402	0.00106838	BP	ovule morphogenesis
GO:0010314	GO:0010314	20757	1	1411	1	65	3	1	FALSE	0.0461538	0.0461538	0.0153846	MF	phosphatidylinositol-5-phosphate binding
GO:0004867	GO:0004867	20757	15	1411	4	107	11	2	FALSE	0.0463597	0.0463597	1.32614e-18	MF	serine-type endopeptidase inhibitor activity
GO:0045489	GO:0045489	20757	15	1411	4	107	11	2	FALSE	0.0463597	0.0463597	1.32614e-18	BP	pectin biosynthetic process
GO:0045488	GO:0045488	20757	22	1411	5	161	16	1	FALSE	0.0470793	0.0470793	1.42386e-27	BP	pectin metabolic process
GO:0000267	GO:0000267	20757	45	1411	7	8836	659	1	FALSE	0.0472937	0.0472937	3.50789e-122	CC	cell fraction
GO:0042344	GO:0042344	20757	3	1411	3	23	9	3	FALSE	0.0474308	0.0474308	0.000564653	BP	indole glucosinolate catabolic process
GO:0006415	GO:0006415	20757	14	1411	2	572	15	2	FALSE	0.0487166	0.0487166	2.5498e-28	BP	translational termination
GO:0015691	GO:0015691	20757	11	1411	3	94	8	2	FALSE	0.0488805	0.0488805	1.44839e-14	BP	cadmium ion transport
GO:0009643	GO:0009643	20757	3	1411	2	79	11	1	FALSE	0.049381	0.049381	1.26456e-05	BP	photosynthetic acclimation
GO:0015144	GO:0015144	20757	110	1411	18	694	78	2	FALSE	0.0497848	0.0497848	4.14455e-131	MF	carbohydrate transmembrane transporter activity
GO:0009187	GO:0009187	20757	6	1411	2	25	2	1	FALSE	0.05	0.05	5.64653e-06	BP	cyclic nucleotide metabolic process
GO:0016887	GO:0016887	20757	407	1411	31	762	47	2	FALSE	0.050667	0.050667	8.40367e-228	MF	ATPase activity
GO:0016310	GO:0016310	20757	1220	1411	126	1493	145	1	FALSE	0.0525855	0.0525855	1.36007e-307	BP	phosphorylation
GO:0022411	GO:0022411	20757	24	1411	4	1136	69	1	FALSE	0.0526529	0.0526529	3.71429e-50	BP	cellular component disassembly
GO:0015698	GO:0015698	20757	75	1411	12	130	15	1	FALSE	0.0536171	0.0536171	4.87079e-38	BP	inorganic anion transport
GO:0005635	GO:0005635	20757	64	1411	6	1386	60	3	FALSE	0.0539772	0.0539772	4.70052e-112	CC	nuclear envelope
GO:0009570	GO:0009570	20757	605	1411	34	1128	52	2	FALSE	0.0541381	0.0541381	0	CC	chloroplast stroma
GO:0009190	GO:0009190	20757	6	1411	2	24	2	2	FALSE	0.0543478	0.0543478	7.42964e-06	BP	cyclic nucleotide biosynthetic process
GO:0044282	GO:0044282	20757	156	1411	20	2071	184	2	FALSE	0.0544902	0.0544902	1.4143e-239	BP	small molecule catabolic process
GO:0005488	GO:0005488	20757	7553	1411	556	18985	1327	1	FALSE	0.0547348	0.0547348	0	MF	binding
GO:0006633	GO:0006633	20757	118	1411	18	610	65	3	FALSE	0.0547608	0.0547608	1.84662e-129	BP	fatty acid biosynthetic process
GO:0019321	GO:0019321	20757	27	1411	6	142	16	1	FALSE	0.0549728	0.0549728	1.18169e-29	BP	pentose metabolic process
GO:0071395	GO:0071395	20757	44	1411	11	463	71	2	FALSE	0.0551329	0.0551329	1.13647e-62	BP	cellular response to jasmonic acid stimulus
GO:0007154	GO:0007154	20757	1269	1411	111	9666	734	1	FALSE	0.0559122	0.0559122	0	BP	cell communication
GO:0044273	GO:0044273	20757	18	1411	4	1187	99	2	FALSE	0.0560718	0.0560718	3.33031e-40	BP	sulfur compound catabolic process
GO:0006783	GO:0006783	20757	8	1411	2	113	6	3	FALSE	0.0572843	0.0572843	1.9542e-12	BP	heme biosynthetic process
GO:0033993	GO:0033993	20757	3	1411	2	1172	171	1	FALSE	0.0574259	0.0574259	3.73664e-09	BP	response to lipid
GO:0050737	GO:0050737	20757	1	1411	1	34	2	2	FALSE	0.0588235	0.0588235	0.0294118	MF	O-hydroxycinnamoyltransferase activity
GO:0005086	GO:0005086	20757	9	1411	2	81	4	2	FALSE	0.0590176	0.0590176	3.83306e-12	MF	ARF guanyl-nucleotide exchange factor activity
GO:0008171	GO:0008171	20757	23	1411	5	191	19	1	FALSE	0.0591733	0.0591733	3.53197e-30	MF	O-methyltransferase activity
GO:0010427	GO:0010427	20757	6	1411	2	23	2	3	FALSE	0.0592885	0.0592885	9.90619e-06	MF	abscisic acid binding
GO:0009532	GO:0009532	20757	622	1411	35	1136	53	1	FALSE	0.0596029	0.0596029	0	CC	plastid stroma
GO:0032204	GO:0032204	20757	3	1411	1	50	1	4	FALSE	0.06	0.06	5.10204e-05	BP	regulation of telomere maintenance
GO:0016051	GO:0016051	20757	242	1411	24	4167	298	2	FALSE	0.0604704	0.0604704	0	BP	carbohydrate biosynthetic process
GO:0034654	GO:0034654	20757	154	1411	15	3642	231	2	FALSE	0.0612592	0.0612592	2.94156e-276	BP	nucleobase-containing compound biosynthetic process
GO:0034061	GO:0034061	20757	32	1411	3	153	5	1	FALSE	0.0620173	0.0620173	1.06156e-33	MF	DNA polymerase activity
GO:0002679	GO:0002679	20757	5	1411	3	764	158	3	FALSE	0.0626592	0.0626592	4.671e-13	BP	respiratory burst involved in defense response
GO:0002020	GO:0002020	20757	7	1411	2	110	7	1	FALSE	0.0628315	0.0628315	3.1425e-11	MF	protease binding
GO:0042762	GO:0042762	20757	13	1411	3	2116	154	2	FALSE	0.0629759	0.0629759	3.78981e-34	BP	regulation of sulfur metabolic process
GO:0005484	GO:0005484	20757	26	1411	5	2013	171	1	FALSE	0.0634466	0.0634466	5.97167e-60	MF	SNAP receptor activity
GO:0010318	GO:0010318	20757	2	1411	1	987	32	2	FALSE	0.0638236	0.0638236	2.05511e-06	CC	pyrophosphate-dependent phosphofructokinase complex, beta-subunit complex
GO:0016840	GO:0016840	20757	23	1411	6	281	37	1	FALSE	0.0638657	0.0638657	3.11992e-34	MF	carbon-nitrogen lyase activity
GO:0035335	GO:0035335	20757	15	1411	3	69	5	1	FALSE	0.0647611	0.0647611	1.76405e-15	BP	peptidyl-tyrosine dephosphorylation
GO:0009559	GO:0009559	20757	17	1411	3	368	21	2	FALSE	0.0648962	0.0648962	1.2434e-29	BP	embryo sac central cell differentiation
GO:0008240	GO:0008240	20757	1	1411	1	184	12	2	FALSE	0.0652174	0.0652174	0.00543478	MF	tripeptidyl-peptidase activity
GO:0047634	GO:0047634	20757	1	1411	1	184	12	1	FALSE	0.0652174	0.0652174	0.00543478	MF	agmatine N4-coumaroyltransferase activity
GO:0016755	GO:0016755	20757	6	1411	2	229	17	1	FALSE	0.0653036	0.0653036	5.33332e-12	MF	transferase activity, transferring amino-acyl groups
GO:0009261	GO:0009261	20757	571	1411	40	635	41	2	FALSE	0.0655285	0.0655285	1.42267e-89	BP	ribonucleotide catabolic process
GO:0060862	GO:0060862	20757	2	1411	1	120	4	4	FALSE	0.0658263	0.0658263	0.000140056	BP	negative regulation of floral organ abscission
GO:0005976	GO:0005976	20757	161	1411	16	5844	387	2	FALSE	0.0660093	0.0660093	2.54680959118246e-319	BP	polysaccharide metabolic process
GO:0016760	GO:0016760	20757	1	1411	1	120	8	2	FALSE	0.0666667	0.0666667	0.00833333	MF	cellulose synthase (UDP-forming) activity
GO:0019433	GO:0019433	20757	3	1411	2	10	2	2	FALSE	0.0666667	0.0666667	0.00833333	BP	triglyceride catabolic process
GO:0090332	GO:0090332	20757	6	1411	2	63	5	1	FALSE	0.0671065	0.0671065	1.47177e-08	BP	stomatal closure
GO:0060776	GO:0060776	20757	2	1411	1	59	2	1	FALSE	0.0672122	0.0672122	0.000584454	BP	simple leaf morphogenesis
GO:0046686	GO:0046686	20757	321	1411	54	420	64	1	FALSE	0.0674958	0.0674958	5.3731e-99	BP	response to cadmium ion
GO:0050789	GO:0050789	20757	3517	1411	265	19629	1362	2	FALSE	0.0679869	0.0679869	0	BP	regulation of biological process
GO:0045947	GO:0045947	20757	2	1411	1	87	3	3	FALSE	0.0681636	0.0681636	0.000267308	BP	negative regulation of translational initiation
GO:0033692	GO:0033692	20757	101	1411	10	2697	158	4	FALSE	0.0683994	0.0683994	1.90037e-186	BP	cellular polysaccharide biosynthetic process
GO:0045088	GO:0045088	20757	57	1411	16	321	64	3	FALSE	0.0684543	0.0684543	1.08499e-64	BP	regulation of innate immune response
GO:0015112	GO:0015112	20757	14	1411	5	60	11	2	FALSE	0.0685045	0.0685045	5.76505e-14	MF	nitrate transmembrane transporter activity
GO:0006278	GO:0006278	20757	7	1411	1	102	1	1	FALSE	0.0686275	0.0686275	5.41508e-11	BP	RNA-dependent DNA replication
GO:0009299	GO:0009299	20757	1	1411	1	1772	122	1	FALSE	0.0688488	0.0688488	0.000564334	BP	mRNA transcription
GO:0090207	GO:0090207	20757	1	1411	1	1987	137	3	FALSE	0.0689482	0.0689482	0.000503271	BP	regulation of triglyceride metabolic process
GO:0090351	GO:0090351	20757	96	1411	9	1007	55	1	FALSE	0.0691566	0.0691566	5.46328e-137	BP	seedling development
GO:0070592	GO:0070592	20757	16	1411	4	111	12	3	FALSE	0.0702785	0.0702785	1.22597e-19	BP	cell wall polysaccharide biosynthetic process
GO:0052639	GO:0052639	20757	1	1411	1	85	6	1	FALSE	0.0705882	0.0705882	0.0117647	MF	salicylic acid glucosyltransferase (ester-forming) activity
GO:0002532	GO:0002532	20757	1	1411	1	1883	133	2	FALSE	0.070632	0.070632	0.000531067	BP	production of molecular mediator involved in inflammatory response
GO:0009814	GO:0009814	20757	122	1411	33	746	161	2	FALSE	0.0709451	0.0709451	1.17955e-143	BP	defense response, incompatible interaction
GO:0050373	GO:0050373	20757	1	1411	1	28	2	1	FALSE	0.0714286	0.0714286	0.0357143	MF	UDP-arabinose 4-epimerase activity
GO:0031985	GO:0031985	20757	2	1411	1	467	17	3	FALSE	0.0715553	0.0715553	9.19025e-06	CC	Golgi cisterna
GO:0016684	GO:0016684	20757	81	1411	13	1173	123	1	FALSE	0.0715603	0.0715603	2.38827e-127	MF	oxidoreductase activity, acting on peroxide as acceptor
GO:0008154	GO:0008154	20757	25	1411	3	216	9	2	FALSE	0.0721008	0.0721008	2.86208e-33	BP	actin polymerization or depolymerization
GO:0010896	GO:0010896	20757	1	1411	1	69	5	4	FALSE	0.0724638	0.0724638	0.0144928	BP	regulation of triglyceride catabolic process
GO:0003849	GO:0003849	20757	3	1411	2	107	18	1	FALSE	0.0727158	0.0727158	5.03816e-06	MF	3-deoxy-7-phosphoheptulonate synthase activity
GO:0051764	GO:0051764	20757	1	1411	1	41	3	1	FALSE	0.0731707	0.0731707	0.0243902	BP	actin crosslink formation
GO:0030139	GO:0030139	20757	3	1411	1	41	1	1	FALSE	0.0731707	0.0731707	9.38086e-05	CC	endocytic vesicle
GO:0009875	GO:0009875	20757	28	1411	5	1472	121	3	FALSE	0.0733946	0.0733946	7.8514e-60	BP	pollen-pistil interaction
GO:0009612	GO:0009612	20757	14	1411	4	1501	178	2	FALSE	0.0737483	0.0737483	3.14404e-34	BP	response to mechanical stimulus
GO:0008519	GO:0008519	20757	5	1411	2	208	20	3	FALSE	0.0737728	0.0737728	3.23516e-10	MF	ammonium transmembrane transporter activity
GO:0043455	GO:0043455	20757	37	1411	6	2465	200	2	FALSE	0.0740048	0.0740048	5.74689e-83	BP	regulation of secondary metabolic process
GO:0044038	GO:0044038	20757	16	1411	4	99	11	3	FALSE	0.0750487	0.0750487	8.84546e-19	BP	cell wall macromolecule biosynthetic process
GO:0046164	GO:0046164	20757	71	1411	10	310	28	2	FALSE	0.0768499	0.0768499	6.65423e-72	BP	alcohol catabolic process
GO:2001142	GO:2001142	20757	1	1411	1	13	1	1	FALSE	0.0769231	0.0769231	0.0769231	BP	nicotinate transport
GO:0006449	GO:0006449	20757	1	1411	1	52	4	3	FALSE	0.0769231	0.0769231	0.0192308	BP	regulation of translational termination
GO:0004601	GO:0004601	20757	81	1411	13	109	14	2	FALSE	0.0769285	0.0769285	1.22413e-26	MF	peroxidase activity
GO:0080112	GO:0080112	20757	2	1411	1	457	18	2	FALSE	0.0773062	0.0773062	9.5973e-06	BP	seed growth
GO:0009684	GO:0009684	20757	11	1411	4	375	59	4	FALSE	0.0773696	0.0773696	2.24446e-21	BP	indoleacetic acid biosynthetic process
GO:0044092	GO:0044092	20757	132	1411	14	18985	1327	2	FALSE	0.0775621	0.0775621	0	BP	negative regulation of molecular function
GO:0006096	GO:0006096	20757	41	1411	6	216	17	2	FALSE	0.0775802	0.0775802	3.7539e-45	BP	glycolysis
GO:0052555	GO:0052555	20757	3	1411	2	33	6	2	FALSE	0.0778959	0.0778959	0.000183284	BP	positive regulation by organism of immune response of other organism involved in symbiotic interaction
GO:0052305	GO:0052305	20757	3	1411	2	33	6	4	FALSE	0.0778959	0.0778959	0.000183284	BP	positive regulation by organism of innate immune response in other organism involved in symbiotic interaction
GO:0006586	GO:0006586	20757	24	1411	10	73	21	2	FALSE	0.0779221	0.0779221	8.4429e-20	BP	indolalkylamine metabolic process
GO:0009696	GO:0009696	20757	20	1411	6	591	93	2	FALSE	0.07797	0.07797	1.24611e-37	BP	salicylic acid metabolic process
GO:0046219	GO:0046219	20757	20	1411	8	53	14	3	FALSE	0.0781741	0.0781741	4.94181e-15	BP	indolalkylamine biosynthetic process
GO:0046870	GO:0046870	20757	1	1411	1	1502	118	1	FALSE	0.0785619	0.0785619	0.000665779	MF	cadmium ion binding
GO:2000762	GO:2000762	20757	22	1411	4	2092	158	3	FALSE	0.078696	0.078696	1.11309e-52	BP	regulation of phenylpropanoid metabolic process
GO:0046658	GO:0046658	20757	62	1411	9	240	22	2	FALSE	0.0787858	0.0787858	4.82363e-59	CC	anchored to plasma membrane
GO:2001141	GO:2001141	20757	1698	1411	121	1871	128	3	FALSE	0.0788581	0.0788581	1.15709e-249	BP	regulation of RNA biosynthetic process
GO:0001676	GO:0001676	20757	26	1411	6	185	23	1	FALSE	0.0791948	0.0791948	2.88266e-32	BP	long-chain fatty acid metabolic process
GO:0070403	GO:0070403	20757	2	1411	1	25	1	1	FALSE	0.08	0.08	0.00333333	MF	NAD+ binding
GO:2000035	GO:2000035	20757	1	1411	1	25	2	2	FALSE	0.08	0.08	0.04	BP	regulation of stem cell division
GO:0043618	GO:0043618	20757	1	1411	1	25	2	2	FALSE	0.08	0.08	0.04	BP	regulation of transcription from RNA polymerase II promoter in response to stress
GO:0060860	GO:0060860	20757	2	1411	1	122	5	2	FALSE	0.0806124	0.0806124	0.000135483	BP	regulation of floral organ abscission
GO:0048278	GO:0048278	20757	23	1411	4	224	17	2	FALSE	0.0812248	0.0812248	7.32169e-32	BP	vesicle docking
GO:0051972	GO:0051972	20757	1	1411	1	49	4	2	FALSE	0.0816327	0.0816327	0.0204082	BP	regulation of telomerase activity
GO:0016363	GO:0016363	20757	2	1411	1	528	22	2	FALSE	0.081673	0.081673	7.18763e-06	CC	nuclear matrix
GO:0046620	GO:0046620	20757	7	1411	2	81	6	2	FALSE	0.0817405	0.0817405	2.87586e-10	BP	regulation of organ growth
GO:0034329	GO:0034329	20757	3	1411	1	250	7	2	FALSE	0.0819895	0.0819895	3.88651e-07	BP	cell junction assembly
GO:0004649	GO:0004649	20757	1	1411	1	292	24	1	FALSE	0.0821918	0.0821918	0.00342466	MF	poly(ADP-ribose) glycohydrolase activity
GO:0004834	GO:0004834	20757	6	1411	3	83	16	2	FALSE	0.082532	0.082532	2.64938e-09	MF	tryptophan synthase activity
GO:0015085	GO:0015085	20757	24	1411	5	162	17	3	FALSE	0.0829894	0.0829894	3.4904e-29	MF	calcium ion transmembrane transporter activity
GO:0030148	GO:0030148	20757	12	1411	2	40	2	2	FALSE	0.0846154	0.0846154	1.78992e-10	BP	sphingolipid biosynthetic process
GO:0008987	GO:0008987	20757	1	1411	1	7063	599	2	FALSE	0.0848082	0.0848082	0.000141583	MF	quinolinate synthetase A activity
GO:0044264	GO:0044264	20757	142	1411	14	5218	345	3	FALSE	0.0849208	0.0849208	2.43159e-282	BP	cellular polysaccharide metabolic process
GO:0005522	GO:0005522	20757	1	1411	1	2013	171	1	FALSE	0.0849478	0.0849478	0.000496771	MF	profilin binding
GO:0043495	GO:0043495	20757	1	1411	1	2013	171	1	FALSE	0.0849478	0.0849478	0.000496771	MF	protein anchor
GO:0048437	GO:0048437	20757	139	1411	11	956	49	3	FALSE	0.0849742	0.0849742	1.92078e-171	BP	floral organ development
GO:0004622	GO:0004622	20757	1	1411	1	282	24	2	FALSE	0.0851064	0.0851064	0.0035461	MF	lysophospholipase activity
GO:0009932	GO:0009932	20757	83	1411	8	172	11	1	FALSE	0.0851566	0.0851566	3.05135e-51	BP	cell tip growth
GO:0031420	GO:0031420	20757	6	1411	2	1795	152	1	FALSE	0.0851951	0.0851951	2.17059e-17	MF	alkali metal ion binding
GO:0010439	GO:0010439	20757	7	1411	2	1817	131	6	FALSE	0.0852757	0.0852757	7.79779e-20	BP	regulation of glucosinolate biosynthetic process
GO:0045735	GO:0045735	20757	34	1411	5	18985	1327	1	FALSE	0.0854019	0.0854019	1.04003e-107	MF	nutrient reservoir activity
GO:0006855	GO:0006855	20757	67	1411	11	954	101	2	FALSE	0.0854457	0.0854457	9.18271e-105	BP	drug transmembrane transport
GO:0080144	GO:0080144	20757	4	1411	2	143	19	1	FALSE	0.085505	0.085505	5.98742e-08	BP	amino acid homeostasis
GO:0009805	GO:0009805	20757	3	1411	2	114	21	2	FALSE	0.086749	0.086749	4.15863e-06	BP	coumarin biosynthetic process
GO:0048838	GO:0048838	20757	2	1411	1	899	40	3	FALSE	0.0870554	0.0870554	2.47739e-06	BP	release of seed from dormancy
GO:0006639	GO:0006639	20757	10	1411	2	73	4	3	FALSE	0.0878835	0.0878835	1.60946e-12	BP	acylglycerol metabolic process
GO:0046364	GO:0046364	20757	17	1411	4	316	33	3	FALSE	0.0880896	0.0880896	1.76458e-28	BP	monosaccharide biosynthetic process
GO:0072524	GO:0072524	20757	37	1411	5	3853	251	2	FALSE	0.0893299	0.0893299	3.46322e-90	BP	pyridine-containing compound metabolic process
GO:0033356	GO:0033356	20757	3	1411	2	36	7	2	FALSE	0.0901961	0.0901961	0.000140056	BP	UDP-L-arabinose metabolic process
GO:0016101	GO:0016101	20757	25	1411	4	90	7	1	FALSE	0.0903521	0.0903521	8.61073e-23	BP	diterpenoid metabolic process
GO:0022626	GO:0022626	20757	283	1411	13	417	15	2	FALSE	0.0903522	0.0903522	4.67356e-113	CC	cytosolic ribosome
GO:0007263	GO:0007263	20757	2	1411	1	22	1	1	FALSE	0.0909091	0.0909091	0.004329	BP	nitric oxide mediated signal transduction
GO:0006026	GO:0006026	20757	1	1411	1	22	2	2	FALSE	0.0909091	0.0909091	0.0454545	BP	aminoglycan catabolic process
GO:0042350	GO:0042350	20757	4	1411	2	12	2	3	FALSE	0.0909091	0.0909091	0.0020202	BP	GDP-L-fucose biosynthetic process
GO:0016836	GO:0016836	20757	69	1411	11	107	13	1	FALSE	0.091407	0.091407	7.29714e-30	MF	hydro-lyase activity
GO:0004721	GO:0004721	20757	199	1411	17	286	20	1	FALSE	0.0918466	0.0918466	9.54588e-76	MF	phosphoprotein phosphatase activity
GO:0022406	GO:0022406	20757	23	1411	4	9666	734	1	FALSE	0.0921849	0.0921849	5.79688e-70	BP	membrane docking
GO:0002229	GO:0002229	20757	9	1411	4	764	158	2	FALSE	0.0936607	0.0936607	4.29006e-21	BP	defense response to oomycetes
GO:0072512	GO:0072512	20757	1	1411	1	469	44	1	FALSE	0.0938166	0.0938166	0.0021322	BP	trivalent inorganic cation transport
GO:0080169	GO:0080169	20757	1	1411	1	85	8	2	FALSE	0.0941176	0.0941176	0.0117647	BP	cellular response to boron-containing substance deprivation
GO:0072666	GO:0072666	20757	22	1411	3	89	5	2	FALSE	0.0944737	0.0944737	2.48326e-21	BP	establishment of protein localization to vacuole
GO:0010628	GO:0010628	20757	138	1411	11	2721	140	3	FALSE	0.0945133	0.0945133	2.41148e-236	BP	positive regulation of gene expression
GO:0051245	GO:0051245	20757	2	1411	2	28	9	3	FALSE	0.0952381	0.0952381	0.0026455	BP	negative regulation of cellular defense response
GO:0035252	GO:0035252	20757	7	1411	2	192	15	2	FALSE	0.0953211	0.0953211	5.85286e-13	MF	UDP-xylosyltransferase activity
GO:0044444	GO:0044444	20757	5305	1411	362	7387	486	2	FALSE	0.0956939	0.0956939	0	CC	cytoplasmic part
GO:0018456	GO:0018456	20757	1	1411	1	125	12	1	FALSE	0.096	0.096	0.008	MF	aryl-alcohol dehydrogenase (NAD+) activity
GO:0032442	GO:0032442	20757	1	1411	1	125	12	1	FALSE	0.096	0.096	0.008	MF	phenylcoumaran benzylic ether reductase activity
GO:0010053	GO:0010053	20757	79	1411	7	217	12	2	FALSE	0.0960547	0.0960547	2.84616e-61	BP	root epidermal cell differentiation
GO:0006575	GO:0006575	20757	46	1411	8	347	37	1	FALSE	0.0960636	0.0960636	1.74356e-58	BP	cellular modified amino acid metabolic process
GO:0043244	GO:0043244	20757	6	1411	2	85	8	2	FALSE	0.0964832	0.0964832	2.28648e-09	BP	regulation of protein complex disassembly
GO:0005267	GO:0005267	20757	25	1411	4	59	5	3	FALSE	0.0965227	0.0965227	3.30207e-17	MF	potassium channel activity
GO:0006518	GO:0006518	20757	24	1411	4	7383	547	1	FALSE	0.0972655	0.0972655	9.36202e-70	BP	peptide metabolic process
GO:0010298	GO:0010298	20757	1	1411	1	51	5	1	FALSE	0.0980392	0.0980392	0.0196078	MF	dihydrocamalexic acid decarboxylase activity
GO:0030433	GO:0030433	20757	6	1411	2	18	2	1	FALSE	0.0980392	0.0980392	5.38677e-05	BP	ER-associated protein catabolic process
GO:0015781	GO:0015781	20757	6	1411	2	18	2	2	FALSE	0.0980392	0.0980392	5.38677e-05	BP	pyrimidine nucleotide-sugar transport
GO:0015120	GO:0015120	20757	6	1411	2	106	10	3	FALSE	0.0982562	0.0982562	5.86199e-10	MF	phosphoglycerate transmembrane transporter activity
GO:0031201	GO:0031201	20757	2	1411	1	1682	85	2	FALSE	0.0985449	0.0985449	7.07353e-07	CC	SNARE complex
GO:0002237	GO:0002237	20757	16	1411	5	1627	261	3	FALSE	0.0986597	0.0986597	9.34442e-39	BP	response to molecule of bacterial origin
GO:0008300	GO:0008300	20757	8	1411	2	172	12	2	FALSE	0.0989016	0.0989016	6.2093e-14	BP	isoprenoid catabolic process
GO:0045926	GO:0045926	20757	14	1411	3	746	61	3	FALSE	0.0990109	0.0990109	5.96162e-30	BP	negative regulation of growth
GO:0006862	GO:0006862	20757	13	1411	2	65	3	1	FALSE	0.0994048	0.0994048	6.08974e-14	BP	nucleotide transport
GO:0030259	GO:0030259	20757	2	1411	1	118	6	2	FALSE	0.0995219	0.0995219	0.000144865	BP	lipid glycosylation
GO:0000326	GO:0000326	20757	7	1411	2	85	7	2	FALSE	0.100486	0.100486	2.02599e-10	CC	protein storage vacuole
GO:0052544	GO:0052544	20757	15	1411	8	22	9	3	FALSE	0.100619	0.100619	5.86359e-06	BP	defense response by callose deposition in cell wall
GO:0008281	GO:0008281	20757	1	1411	1	139	14	1	FALSE	0.100719	0.100719	0.00719424	MF	sulfonylurea receptor activity
GO:0072488	GO:0072488	20757	5	1411	2	521	59	2	FALSE	0.100752	0.100752	3.18678e-12	BP	ammonium transmembrane transport
GO:0019566	GO:0019566	20757	6	1411	3	27	6	1	FALSE	0.100932	0.100932	3.37826e-06	BP	arabinose metabolic process
GO:0005402	GO:0005402	20757	80	1411	13	125	16	2	FALSE	0.100937	0.100937	4.54741e-35	MF	cation:sugar symporter activity
GO:0000271	GO:0000271	20757	108	1411	10	2762	163	3	FALSE	0.101177	0.101177	2.45749e-197	BP	polysaccharide biosynthetic process
GO:0045727	GO:0045727	20757	3	1411	1	715	25	5	FALSE	0.101407	0.101407	1.64838e-08	BP	positive regulation of translation
GO:0010557	GO:0010557	20757	143	1411	12	2600	146	4	FALSE	0.101643	0.101643	9.38741e-240	BP	positive regulation of macromolecule biosynthetic process
GO:0006004	GO:0006004	20757	5	1411	2	103	12	1	FALSE	0.102406	0.102406	1.14232e-08	BP	fucose metabolic process
GO:0015690	GO:0015690	20757	1	1411	1	234	24	2	FALSE	0.102564	0.102564	0.0042735	BP	aluminum ion transport
GO:0004190	GO:0004190	20757	62	1411	8	269	22	2	FALSE	0.102854	0.102854	1.47843e-62	MF	aspartic-type endopeptidase activity
GO:0045934	GO:0045934	20757	137	1411	12	3378	198	4	FALSE	0.103027	0.103027	3.07539e-248	BP	negative regulation of nucleobase-containing compound metabolic process
GO:0001071	GO:0001071	20757	1349	1411	106	19050	1328	3	FALSE	0.10323	0.10323	0	MF	nucleic acid binding transcription factor activity
GO:0009860	GO:0009860	20757	64	1411	6	1072	55	6	FALSE	0.103235	0.103235	1.00996e-104	BP	pollen tube growth
GO:0010393	GO:0010393	20757	1	1411	1	145	15	3	FALSE	0.103448	0.103448	0.00689655	BP	galacturonan metabolic process
GO:0003729	GO:0003729	20757	31	1411	2	609	11	1	FALSE	0.103598	0.103598	8.4951e-53	MF	mRNA binding
GO:0006022	GO:0006022	20757	1	1411	1	567	59	2	FALSE	0.104056	0.104056	0.00176367	BP	aminoglycan metabolic process
GO:0004370	GO:0004370	20757	1	1411	1	1201	125	2	FALSE	0.10408	0.10408	0.000832639	MF	glycerol kinase activity
GO:0004851	GO:0004851	20757	1	1411	1	86	9	2	FALSE	0.104651	0.104651	0.0116279	MF	uroporphyrin-III C-methyltransferase activity
GO:0009109	GO:0009109	20757	16	1411	3	159	12	2	FALSE	0.104774	0.104774	2.73676e-22	BP	coenzyme catabolic process
GO:0015713	GO:0015713	20757	6	1411	2	123	12	2	FALSE	0.105235	0.105235	2.35327e-10	BP	phosphoglycerate transport
GO:0031540	GO:0031540	20757	5	1411	2	32	4	3	FALSE	0.105256	0.105256	4.96584e-06	BP	regulation of anthocyanin biosynthetic process
GO:0043015	GO:0043015	20757	1	1411	1	38	4	1	FALSE	0.105263	0.105263	0.0263158	MF	gamma-tubulin binding
GO:0030795	GO:0030795	20757	1	1411	1	85	9	1	FALSE	0.105882	0.105882	0.0117647	MF	jasmonate O-methyltransferase activity
GO:0030755	GO:0030755	20757	1	1411	1	85	9	1	FALSE	0.105882	0.105882	0.0117647	MF	quercetin 3-O-methyltransferase activity
GO:0009154	GO:0009154	20757	571	1411	40	626	41	3	FALSE	0.105928	0.105928	2.25735e-80	BP	purine ribonucleotide catabolic process
GO:0042278	GO:0042278	20757	26	1411	4	688	49	2	FALSE	0.106053	0.106053	1.08657e-47	BP	purine nucleoside metabolic process
GO:0009078	GO:0009078	20757	1	1411	1	347	37	1	FALSE	0.106628	0.106628	0.00288184	BP	pyruvate family amino acid metabolic process
GO:0072507	GO:0072507	20757	33	1411	7	87	12	1	FALSE	0.107129	0.107129	9.51006e-25	BP	divalent inorganic cation homeostasis
GO:0003720	GO:0003720	20757	3	1411	2	8	2	1	FALSE	0.107143	0.107143	0.0178571	MF	telomerase activity
GO:0043436	GO:0043436	20757	661	1411	78	679	78	2	FALSE	0.107931	0.107931	8.5388e-36	BP	oxoacid metabolic process
GO:0048519	GO:0048519	20757	445	1411	38	19629	1362	2	FALSE	0.107939	0.107939	0	BP	negative regulation of biological process
GO:0015172	GO:0015172	20757	6	1411	2	59	6	2	FALSE	0.108348	0.108348	2.21939e-08	MF	acidic amino acid transmembrane transporter activity
GO:0006402	GO:0006402	20757	12	1411	1	110	1	2	FALSE	0.109091	0.109091	2.84307e-16	BP	mRNA catabolic process
GO:0006690	GO:0006690	20757	4	1411	2	11	2	1	FALSE	0.109091	0.109091	0.0030303	BP	icosanoid metabolic process
GO:0016102	GO:0016102	20757	20	1411	3	76	5	2	FALSE	0.110552	0.110552	9.1742e-19	BP	diterpenoid biosynthetic process
GO:0031348	GO:0031348	20757	26	1411	8	825	160	3	FALSE	0.11096	0.11096	8.92673e-50	BP	negative regulation of defense response
GO:0009080	GO:0009080	20757	1	1411	1	45	5	2	FALSE	0.111111	0.111111	0.0222222	BP	pyruvate family amino acid catabolic process
GO:0042168	GO:0042168	20757	12	1411	2	140	7	2	FALSE	0.111273	0.111273	1.3721e-17	BP	heme metabolic process
GO:0052510	GO:0052510	20757	3	1411	2	37	8	2	FALSE	0.111712	0.111712	0.0001287	BP	positive regulation by organism of defense response of other organism involved in symbiotic interaction
GO:0009060	GO:0009060	20757	21	1411	4	59	6	1	FALSE	0.111746	0.111746	1.92682e-16	BP	aerobic respiration
GO:0017145	GO:0017145	20757	3	1411	1	104	4	1	FALSE	0.112046	0.112046	5.49137e-06	BP	stem cell division
GO:0042401	GO:0042401	20757	33	1411	8	205	32	2	FALSE	0.112086	0.112086	6.8183e-39	BP	cellular biogenic amine biosynthetic process
GO:0010290	GO:0010290	20757	1	1411	1	694	78	1	FALSE	0.112392	0.112392	0.00144092	MF	chlorophyll catabolite transmembrane transporter activity
GO:0035265	GO:0035265	20757	15	1411	3	345	28	1	FALSE	0.112478	0.112478	1.52504e-26	BP	organ growth
GO:0016710	GO:0016710	20757	1	1411	1	53	6	1	FALSE	0.113208	0.113208	0.0188679	MF	trans-cinnamate 4-monooxygenase activity
GO:0097007	GO:0097007	20757	1	1411	1	53	6	1	FALSE	0.113208	0.113208	0.0188679	MF	4,8,12-trimethyltrideca-1,3,7,11-tetraene synthase activity
GO:0097008	GO:0097008	20757	1	1411	1	53	6	1	FALSE	0.113208	0.113208	0.0188679	MF	(3E)-4,8-dimethyl-1,3,7-nonatriene synthase activity
GO:0051014	GO:0051014	20757	2	1411	1	86	5	1	FALSE	0.113543	0.113543	0.000273598	BP	actin filament severing
GO:0048469	GO:0048469	20757	64	1411	6	484	26	3	FALSE	0.113608	0.113608	1.46901e-81	BP	cell maturation
GO:0019362	GO:0019362	20757	37	1411	5	732	52	3	FALSE	0.113843	0.113843	3.57849e-63	BP	pyridine nucleotide metabolic process
GO:0007243	GO:0007243	20757	40	1411	4	244	12	1	FALSE	0.114136	0.114136	7.69148e-47	BP	intracellular protein kinase cascade
GO:0000287	GO:0000287	20757	49	1411	7	1795	152	1	FALSE	0.114525	0.114525	4.18865e-97	MF	magnesium ion binding
GO:0009900	GO:0009900	20757	12	1411	2	76	4	1	FALSE	0.115069	0.115069	3.22351e-14	BP	dehiscence
GO:0005730	GO:0005730	20757	276	1411	14	1079	40	3	FALSE	0.115563	0.115563	1.26732e-265	CC	nucleolus
GO:0033799	GO:0033799	20757	1	1411	1	95	11	2	FALSE	0.115789	0.115789	0.0105263	MF	myricetin 3'-O-methyltransferase activity
GO:0019010	GO:0019010	20757	1	1411	1	95	11	2	FALSE	0.115789	0.115789	0.0105263	MF	farnesoic acid O-methyltransferase activity
GO:0032446	GO:0032446	20757	266	1411	27	287	27	1	FALSE	0.115923	0.115923	2.62089e-32	BP	protein modification by small protein conjugation
GO:0016115	GO:0016115	20757	8	1411	2	90	7	2	FALSE	0.11622	0.11622	1.29006e-11	BP	terpenoid catabolic process
GO:0043243	GO:0043243	20757	1	1411	1	43	5	3	FALSE	0.116279	0.116279	0.0232558	BP	positive regulation of protein complex disassembly
GO:0044255	GO:0044255	20757	435	1411	39	7581	560	2	FALSE	0.116363	0.116363	0	BP	cellular lipid metabolic process
GO:0048229	GO:0048229	20757	245	1411	21	1804	119	1	FALSE	0.116798	0.116798	2.01468421814823e-310	BP	gametophyte development
GO:0072503	GO:0072503	20757	27	1411	6	71	10	2	FALSE	0.117512	0.117512	3.40345e-20	BP	cellular divalent inorganic cation homeostasis
GO:0010148	GO:0010148	20757	4	1411	1	34	1	1	FALSE	0.117647	0.117647	2.15629e-05	BP	transpiration
GO:0032491	GO:0032491	20757	1	1411	1	34	4	3	FALSE	0.117647	0.117647	0.0294118	BP	detection of molecule of fungal origin
GO:0031589	GO:0031589	20757	2	1411	1	17	1	1	FALSE	0.117647	0.117647	0.00735294	BP	cell-substrate adhesion
GO:0006563	GO:0006563	20757	11	1411	2	31	2	1	FALSE	0.11828	0.11828	1.18102e-08	BP	L-serine metabolic process
GO:0046424	GO:0046424	20757	1	1411	1	304	36	2	FALSE	0.118421	0.118421	0.00328947	MF	ferulate 5-hydroxylase activity
GO:0009641	GO:0009641	20757	13	1411	2	168	8	1	FALSE	0.118845	0.118845	1.18057e-19	BP	shade avoidance
GO:0005476	GO:0005476	20757	1	1411	1	67	8	1	FALSE	0.119403	0.119403	0.0149254	MF	carnitine:acyl carnitine antiporter activity
GO:0045892	GO:0045892	20757	123	1411	12	1837	124	5	FALSE	0.119701	0.119701	2.59202e-195	BP	negative regulation of transcription, DNA-dependent
GO:0051336	GO:0051336	20757	87	1411	9	2665	177	2	FALSE	0.119768	0.119768	8.0262e-166	BP	regulation of hydrolase activity
GO:0051973	GO:0051973	20757	1	1411	1	33	4	3	FALSE	0.121212	0.121212	0.030303	BP	positive regulation of telomerase activity
GO:0052255	GO:0052255	20757	3	1411	2	113	25	3	FALSE	0.122578	0.122578	4.27102e-06	BP	modulation by organism of defense response of other organism involved in symbiotic interaction
GO:0016482	GO:0016482	20757	2	1411	1	395	25	1	FALSE	0.122727	0.122727	1.2851e-05	BP	cytoplasmic transport
GO:0015101	GO:0015101	20757	6	1411	2	352	37	2	FALSE	0.123082	0.123082	3.95076e-13	MF	organic cation transmembrane transporter activity
GO:0004725	GO:0004725	20757	15	1411	3	199	17	2	FALSE	0.123556	0.123556	7.38978e-23	MF	protein tyrosine phosphatase activity
GO:0010316	GO:0010316	20757	4	1411	1	987	32	1	FALSE	0.123693	0.123693	2.5444e-11	CC	pyrophosphate-dependent phosphofructokinase complex
GO:0046409	GO:0046409	20757	1	1411	1	234	29	1	FALSE	0.123932	0.123932	0.0042735	MF	p-coumarate 3-hydroxylase activity
GO:0010542	GO:0010542	20757	1	1411	1	258	32	3	FALSE	0.124031	0.124031	0.00387597	MF	nitrate efflux transmembrane transporter activity
GO:0032535	GO:0032535	20757	32	1411	4	1136	69	2	FALSE	0.124108	0.124108	6.90978e-63	BP	regulation of cellular component size
GO:0043062	GO:0043062	20757	4	1411	1	767	25	1	FALSE	0.124373	0.124373	6.98928e-11	BP	extracellular structure organization
GO:0072334	GO:0072334	20757	4	1411	2	110	18	2	FALSE	0.12447	0.12447	1.73215e-07	BP	UDP-galactose transmembrane transport
GO:0033854	GO:0033854	20757	1	1411	1	48	6	1	FALSE	0.125	0.125	0.0208333	MF	glutamate-prephenate aminotransferase activity
GO:0033853	GO:0033853	20757	1	1411	1	48	6	1	FALSE	0.125	0.125	0.0208333	MF	aspartate-prephenate aminotransferase activity
GO:0004648	GO:0004648	20757	1	1411	1	48	6	1	FALSE	0.125	0.125	0.0208333	MF	O-phospho-L-serine:2-oxoglutarate aminotransferase activity
GO:0045905	GO:0045905	20757	1	1411	1	16	2	4	FALSE	0.125	0.125	0.0625	BP	positive regulation of translational termination
GO:0046593	GO:0046593	20757	2	1411	1	16	1	1	FALSE	0.125	0.125	0.00833333	MF	mandelonitrile lyase activity
GO:0019787	GO:0019787	20757	243	1411	25	263	25	1	FALSE	0.125212	0.125212	2.03617e-30	MF	small conjugating protein ligase activity
GO:0019499	GO:0019499	20757	2	1411	1	3784	245	1	FALSE	0.125317	0.125317	1.39715e-07	BP	cyanide metabolic process
GO:0009683	GO:0009683	20757	12	1411	4	385	65	4	FALSE	0.126541	0.126541	5.37046e-23	BP	indoleacetic acid metabolic process
GO:0072509	GO:0072509	20757	46	1411	7	217	21	2	FALSE	0.12667	0.12667	3.14052e-48	MF	divalent inorganic cation transmembrane transporter activity
GO:0019319	GO:0019319	20757	11	1411	3	108	13	2	FALSE	0.127217	0.127217	2.89868e-15	BP	hexose biosynthetic process
GO:0046483	GO:0046483	20757	995	1411	83	7383	547	1	FALSE	0.127339	0.127339	0	BP	heterocycle metabolic process
GO:0051410	GO:0051410	20757	2	1411	1	3856	254	3	FALSE	0.12742	0.12742	1.34545e-07	BP	detoxification of nitrogen compound
GO:0005950	GO:0005950	20757	2	1411	1	5752	379	2	FALSE	0.127449	0.127449	6.04599e-08	CC	anthranilate synthase complex
GO:0006569	GO:0006569	20757	2	1411	2	27	10	3	FALSE	0.128205	0.128205	0.002849	BP	tryptophan catabolic process
GO:0033612	GO:0033612	20757	23	1411	4	50	5	1	FALSE	0.128723	0.128723	9.25555e-15	MF	receptor serine/threonine kinase binding
GO:0046134	GO:0046134	20757	1	1411	1	31	4	3	FALSE	0.129032	0.129032	0.0322581	BP	pyrimidine nucleoside biosynthetic process
GO:0001653	GO:0001653	20757	5	1411	2	175	23	2	FALSE	0.129245	0.129245	7.74503e-10	MF	peptide receptor activity
GO:0006732	GO:0006732	20757	143	1411	11	235	14	1	FALSE	0.13041	0.13041	8.99904e-68	BP	coenzyme metabolic process
GO:0016629	GO:0016629	20757	3	1411	1	23	1	1	FALSE	0.130435	0.130435	0.000564653	MF	12-oxophytodienoate reductase activity
GO:0048523	GO:0048523	20757	295	1411	28	9678	736	3	FALSE	0.130525	0.130525	0	BP	negative regulation of cellular process
GO:0003691	GO:0003691	20757	5	1411	1	38	1	2	FALSE	0.131579	0.131579	1.99226e-06	MF	double-stranded telomeric DNA binding
GO:0047720	GO:0047720	20757	1	1411	1	281	37	1	FALSE	0.131673	0.131673	0.00355872	MF	indoleacetaldoxime dehydratase activity
GO:0006448	GO:0006448	20757	4	1411	1	88	3	2	FALSE	0.131698	0.131698	4.28837e-07	BP	regulation of translational elongation
GO:0048317	GO:0048317	20757	3	1411	1	936	43	3	FALSE	0.13172	0.13172	7.34035e-09	BP	seed morphogenesis
GO:0048530	GO:0048530	20757	3	1411	1	936	43	3	FALSE	0.13172	0.13172	7.34035e-09	BP	fruit morphogenesis
GO:0000327	GO:0000327	20757	1	1411	1	462	61	3	FALSE	0.132035	0.132035	0.0021645	CC	lytic vacuole within protein storage vacuole
GO:0010629	GO:0010629	20757	181	1411	13	2729	140	3	FALSE	0.132655	0.132655	1.97484e-288	BP	negative regulation of gene expression
GO:0072658	GO:0072658	20757	1	1411	1	15	2	2	FALSE	0.133333	0.133333	0.0666667	BP	maintenance of protein location in membrane
GO:0046464	GO:0046464	20757	4	1411	2	10	2	4	FALSE	0.133333	0.133333	0.0047619	BP	acylglycerol catabolic process
GO:0006568	GO:0006568	20757	24	1411	10	57	18	2	FALSE	0.133954	0.133954	1.32938e-16	BP	tryptophan metabolic process
GO:0048444	GO:0048444	20757	29	1411	3	899	40	3	FALSE	0.133992	0.133992	3.06018e-55	BP	floral organ morphogenesis
GO:0019725	GO:0019725	20757	179	1411	18	9680	735	2	FALSE	0.134081	0.134081	0	BP	cellular homeostasis
GO:0044275	GO:0044275	20757	113	1411	15	476	48	2	FALSE	0.134202	0.134202	1.17539e-112	BP	cellular carbohydrate catabolic process
GO:0005801	GO:0005801	20757	2	1411	1	86	6	1	FALSE	0.135431	0.135431	0.000273598	CC	cis-Golgi network
GO:0010508	GO:0010508	20757	2	1411	1	29	2	3	FALSE	0.135468	0.135468	0.00246305	BP	positive regulation of autophagy
GO:0006333	GO:0006333	20757	63	1411	3	174	4	1	FALSE	0.135635	0.135635	5.43971e-49	BP	chromatin assembly or disassembly
GO:0052173	GO:0052173	20757	3	1411	2	634	147	2	FALSE	0.135896	0.135896	2.3656e-08	BP	response to defenses of other organism involved in symbiotic interaction
GO:0009561	GO:0009561	20757	42	1411	5	1969	129	2	FALSE	0.136111	0.136111	9.56344e-88	BP	megagametogenesis
GO:0016798	GO:0016798	20757	325	1411	27	2573	173	1	FALSE	0.136207	0.136207	0	MF	hydrolase activity, acting on glycosyl bonds
GO:0075136	GO:0075136	20757	3	1411	2	633	147	2	FALSE	0.136287	0.136287	2.37685e-08	BP	response to host
GO:0008705	GO:0008705	20757	3	1411	1	22	1	3	FALSE	0.136364	0.136364	0.000649351	MF	methionine synthase activity
GO:0038023	GO:0038023	20757	151	1411	16	332	28	2	FALSE	0.136509	0.136509	1.01083e-98	MF	signaling receptor activity
GO:0010244	GO:0010244	20757	4	1411	1	57	2	2	FALSE	0.136591	0.136591	2.53158e-06	BP	response to low fluence blue light stimulus by blue low-fluence system
GO:0052641	GO:0052641	20757	2	1411	1	85	6	1	FALSE	0.136975	0.136975	0.000280112	MF	benzoic acid glucosyltransferase activity
GO:0052640	GO:0052640	20757	2	1411	1	85	6	1	FALSE	0.136975	0.136975	0.000280112	MF	salicylic acid glucosyltransferase (glucoside-forming) activity
GO:0047209	GO:0047209	20757	2	1411	1	85	6	1	FALSE	0.136975	0.136975	0.000280112	MF	coniferyl-alcohol glucosyltransferase activity
GO:0018920	GO:0018920	20757	2	1411	1	169	12	2	FALSE	0.137363	0.137363	7.04424e-05	BP	glyphosate metabolic process
GO:0071997	GO:0071997	20757	1	1411	1	145	20	1	FALSE	0.137931	0.137931	0.00689655	MF	glutathione S-conjugate-transporting ATPase activity
GO:0009056	GO:0009056	20757	1199	1411	102	10133	778	1	FALSE	0.138128	0.138128	0	BP	catabolic process
GO:0015914	GO:0015914	20757	16	1411	4	105	14	1	FALSE	0.138242	0.138242	3.19395e-19	BP	phospholipid transport
GO:0015802	GO:0015802	20757	7	1411	2	71	7	1	FALSE	0.138247	0.138247	7.51941e-10	BP	basic amino acid transport
GO:0015800	GO:0015800	20757	7	1411	2	71	7	1	FALSE	0.138247	0.138247	7.51941e-10	BP	acidic amino acid transport
GO:0009199	GO:0009199	20757	607	1411	41	636	41	2	FALSE	0.138363	0.138363	8.46754e-51	BP	ribonucleoside triphosphate metabolic process
GO:0046356	GO:0046356	20757	15	1411	3	28	3	2	FALSE	0.138889	0.138889	2.67079e-08	BP	acetyl-CoA catabolic process
GO:0071366	GO:0071366	20757	2	1411	1	56	4	2	FALSE	0.138961	0.138961	0.000649351	BP	cellular response to indolebutyric acid stimulus
GO:0010639	GO:0010639	20757	13	1411	2	900	46	4	FALSE	0.139396	0.139396	2.67265e-29	BP	negative regulation of organelle organization
GO:0071497	GO:0071497	20757	2	1411	1	28	2	2	FALSE	0.140212	0.140212	0.0026455	BP	cellular response to freezing
GO:0051493	GO:0051493	20757	22	1411	3	144	9	2	FALSE	0.140649	0.140649	1.99981e-26	BP	regulation of cytoskeleton organization
GO:0055065	GO:0055065	20757	57	1411	10	87	12	1	FALSE	0.141104	0.141104	5.10015e-24	BP	metal ion homeostasis
GO:0016137	GO:0016137	20757	106	1411	14	471	47	1	FALSE	0.141564	0.141564	1.91961e-108	BP	glycoside metabolic process
GO:0080131	GO:0080131	20757	1	1411	1	14	2	1	FALSE	0.142857	0.142857	0.0714286	MF	hydroxyjasmonate sulfotransferase activity
GO:0043201	GO:0043201	20757	1	1411	1	7	1	1	FALSE	0.142857	0.142857	0.142857	BP	response to leucine
GO:0080052	GO:0080052	20757	1	1411	1	7	1	1	FALSE	0.142857	0.142857	0.142857	BP	response to histidine
GO:0080053	GO:0080053	20757	1	1411	1	7	1	1	FALSE	0.142857	0.142857	0.142857	BP	response to phenylalanine
GO:0043619	GO:0043619	20757	1	1411	1	28	4	2	FALSE	0.142857	0.142857	0.0357143	BP	regulation of transcription from RNA polymerase II promoter in response to oxidative stress
GO:0048366	GO:0048366	20757	195	1411	22	212	22	1	FALSE	0.143534	0.143534	1.94754e-25	BP	leaf development
GO:0006457	GO:0006457	20757	207	1411	19	2460	175	1	FALSE	0.143665	0.143665	1.03425e-307	BP	protein folding
GO:0008138	GO:0008138	20757	16	1411	3	199	17	1	FALSE	0.143953	0.143953	6.42589e-24	MF	protein tyrosine/serine/threonine phosphatase activity
GO:0016847	GO:0016847	20757	13	1411	3	34	4	2	FALSE	0.144924	0.144924	1.07761e-09	MF	1-aminocyclopropane-1-carboxylate synthase activity
GO:0048878	GO:0048878	20757	143	1411	19	252	28	1	FALSE	0.145158	0.145158	2.72156e-74	BP	chemical homeostasis
GO:0009756	GO:0009756	20757	33	1411	5	1120	96	2	FALSE	0.145266	0.145266	3.32077e-64	BP	carbohydrate mediated signaling
GO:0051170	GO:0051170	20757	40	1411	3	75	3	1	FALSE	0.146316	0.146316	3.39833e-22	BP	nuclear import
GO:0003964	GO:0003964	20757	8	1411	2	32	3	1	FALSE	0.146774	0.146774	9.50724e-08	MF	RNA-directed DNA polymerase activity
GO:0005471	GO:0005471	20757	6	1411	2	67	8	1	FALSE	0.147172	0.147172	1.00205e-08	MF	ATP:ADP antiporter activity
GO:0032774	GO:0032774	20757	1784	1411	123	3943	253	2	FALSE	0.147218	0.147218	0	BP	RNA biosynthetic process
GO:0034655	GO:0034655	20757	586	1411	41	3379	202	2	FALSE	0.147581	0.147581	0	BP	nucleobase-containing compound catabolic process
GO:0007051	GO:0007051	20757	6	1411	1	115	3	2	FALSE	0.149738	0.149738	3.554e-10	BP	spindle organization
GO:0005242	GO:0005242	20757	9	1411	4	39	10	2	FALSE	0.149782	0.149782	4.71887e-09	MF	inward rectifier potassium channel activity
GO:0048583	GO:0048583	20757	289	1411	35	5758	584	2	FALSE	0.149978	0.149978	0	BP	regulation of response to stimulus
GO:0016298	GO:0016298	20757	117	1411	11	830	56	1	FALSE	0.150047	0.150047	6.2556e-146	MF	lipase activity
GO:0046129	GO:0046129	20757	8	1411	3	26	5	3	FALSE	0.150258	0.150258	6.40092e-07	BP	purine ribonucleoside biosynthetic process
GO:0051254	GO:0051254	20757	139	1411	11	2250	126	4	FALSE	0.15034	0.15034	8.31886e-226	BP	positive regulation of RNA metabolic process
GO:0031331	GO:0031331	20757	2	1411	1	1218	96	4	FALSE	0.151483	0.151483	1.34925e-06	BP	positive regulation of cellular catabolic process
GO:0000182	GO:0000182	20757	2	1411	1	1378	109	1	FALSE	0.151996	0.151996	1.05402e-06	MF	rDNA binding
GO:0009116	GO:0009116	20757	49	1411	6	760	57	1	FALSE	0.152103	0.152103	2.04655e-78	BP	nucleoside metabolic process
GO:0015795	GO:0015795	20757	1	1411	1	118	18	2	FALSE	0.152542	0.152542	0.00847458	BP	sorbitol transport
GO:0015797	GO:0015797	20757	1	1411	1	118	18	2	FALSE	0.152542	0.152542	0.00847458	BP	mannitol transport
GO:0071446	GO:0071446	20757	31	1411	6	535	64	2	FALSE	0.15265	0.15265	5.25909e-51	BP	cellular response to salicylic acid stimulus
GO:0022804	GO:0022804	20757	486	1411	60	851	96	1	FALSE	0.152969	0.152969	1.35141e-251	MF	active transmembrane transporter activity
GO:0005677	GO:0005677	20757	2	1411	1	13	1	1	FALSE	0.153846	0.153846	0.0128205	CC	chromatin silencing complex
GO:0015088	GO:0015088	20757	2	1411	1	13	1	1	FALSE	0.153846	0.153846	0.0128205	MF	copper uptake transmembrane transporter activity
GO:0047714	GO:0047714	20757	8	1411	2	291	26	2	FALSE	0.153915	0.153915	8.64029e-16	MF	galactolipase activity
GO:0016616	GO:0016616	20757	125	1411	12	145	12	1	FALSE	0.155935	0.155935	5.69137e-25	MF	oxidoreductase activity, acting on the CH-OH group of donors, NAD or NADP as acceptor
GO:0010227	GO:0010227	20757	16	1411	2	900	40	3	FALSE	0.1562	0.1562	1.29116e-34	BP	floral organ abscission
GO:0043086	GO:0043086	20757	123	1411	14	7070	599	3	FALSE	0.156717	0.156717	1.17337e-268	BP	negative regulation of catalytic activity
GO:0015086	GO:0015086	20757	7	1411	2	66	7	3	FALSE	0.156959	0.156959	1.28404e-09	MF	cadmium ion transmembrane transporter activity
GO:0008643	GO:0008643	20757	118	1411	18	331	41	1	FALSE	0.157521	0.157521	5.0529e-93	BP	carbohydrate transport
GO:0072665	GO:0072665	20757	22	1411	3	137	9	1	FALSE	0.157927	0.157927	6.55871e-26	BP	protein localization to vacuole
GO:0042600	GO:0042600	20757	1	1411	1	530	84	1	FALSE	0.158491	0.158491	0.00188679	CC	chorion
GO:0003855	GO:0003855	20757	1	1411	1	69	11	1	FALSE	0.15942	0.15942	0.0144928	MF	3-dehydroquinate dehydratase activity
GO:0009978	GO:0009978	20757	1	1411	1	69	11	1	FALSE	0.15942	0.15942	0.0144928	MF	allene oxide synthase activity
GO:0047558	GO:0047558	20757	1	1411	1	69	11	1	FALSE	0.15942	0.15942	0.0144928	MF	3-cyanoalanine hydratase activity
GO:0071103	GO:0071103	20757	94	1411	3	384	6	1	FALSE	0.159698	0.159698	3.24601e-92	BP	DNA conformation change
GO:0080160	GO:0080160	20757	1	1411	1	75	12	1	FALSE	0.16	0.16	0.0133333	BP	selenate transport
GO:0015707	GO:0015707	20757	1	1411	1	75	12	1	FALSE	0.16	0.16	0.0133333	BP	nitrite transport
GO:0071941	GO:0071941	20757	11	1411	2	3845	253	1	FALSE	0.160396	0.160396	1.49112e-32	BP	nitrogen cycle metabolic process
GO:0015157	GO:0015157	20757	1	1411	1	112	18	2	FALSE	0.160714	0.160714	0.00892857	MF	oligosaccharide transmembrane transporter activity
GO:0006200	GO:0006200	20757	407	1411	31	604	41	2	FALSE	0.160836	0.160836	6.74955e-165	BP	ATP catabolic process
GO:0048466	GO:0048466	20757	54	1411	5	117	7	1	FALSE	0.160916	0.160916	1.15285e-34	BP	androecium development
GO:0072657	GO:0072657	20757	3	1411	1	353	20	2	FALSE	0.160954	0.160954	1.37571e-07	BP	protein localization in membrane
GO:0000723	GO:0000723	20757	11	1411	1	384	6	3	FALSE	0.161003	0.161003	1.72302e-21	BP	telomere maintenance
GO:0032507	GO:0032507	20757	13	1411	2	284	16	3	FALSE	0.161413	0.161413	1.05247e-22	BP	maintenance of protein location in cell
GO:0015145	GO:0015145	20757	15	1411	4	100	15	2	FALSE	0.161538	0.161538	3.94729e-18	MF	monosaccharide transmembrane transporter activity
GO:0009896	GO:0009896	20757	2	1411	1	1362	115	3	FALSE	0.161797	0.161797	1.07893e-06	BP	positive regulation of catabolic process
GO:0008242	GO:0008242	20757	4	1411	1	71	3	1	FALSE	0.161841	0.161841	1.02919e-06	MF	omega peptidase activity
GO:0031124	GO:0031124	20757	8	1411	1	95	2	2	FALSE	0.16215	0.16215	8.227e-12	BP	mRNA 3'-end processing
GO:0005829	GO:0005829	20757	1586	1411	117	5305	362	1	FALSE	0.162432	0.162432	0	CC	cytosol
GO:0007165	GO:0007165	20757	1118	1411	96	3525	278	4	FALSE	0.162464	0.162464	0	BP	signal transduction
GO:0009679	GO:0009679	20757	1	1411	1	86	14	2	FALSE	0.162791	0.162791	0.0116279	MF	hexose:hydrogen symporter activity
GO:0032490	GO:0032490	20757	1	1411	1	43	7	3	FALSE	0.162791	0.162791	0.0232558	BP	detection of molecule of bacterial origin
GO:0048588	GO:0048588	20757	99	1411	9	385	25	3	FALSE	0.162795	0.162795	1.04459e-94	BP	developmental cell growth
GO:0004564	GO:0004564	20757	9	1411	2	292	24	1	FALSE	0.163422	0.163422	2.6631e-17	MF	beta-fructofuranosidase activity
GO:0080039	GO:0080039	20757	2	1411	1	128	11	1	FALSE	0.165108	0.165108	0.000123031	MF	xyloglucan endotransglucosylase activity
GO:0048480	GO:0048480	20757	3	1411	1	1553	91	3	FALSE	0.16579	0.16579	1.605e-09	BP	stigma development
GO:0051641	GO:0051641	20757	487	1411	43	10007	760	2	FALSE	0.166252	0.166252	0	BP	cellular localization
GO:0015121	GO:0015121	20757	2	1411	1	35	3	3	FALSE	0.166387	0.166387	0.00168067	MF	phosphoenolpyruvate:phosphate antiporter activity
GO:0005496	GO:0005496	20757	13	1411	3	187	21	1	FALSE	0.16643	0.16643	2.79039e-20	MF	steroid binding
GO:0016174	GO:0016174	20757	4	1411	2	9	2	1	FALSE	0.166667	0.166667	0.00793651	MF	NAD(P)H oxidase activity
GO:0005046	GO:0005046	20757	1	1411	1	6	1	1	FALSE	0.166667	0.166667	0.166667	MF	KDEL sequence binding
GO:0031115	GO:0031115	20757	1	1411	1	6	1	4	FALSE	0.166667	0.166667	0.166667	BP	negative regulation of microtubule polymerization
GO:0015575	GO:0015575	20757	1	1411	1	6	1	2	FALSE	0.166667	0.166667	0.166667	MF	mannitol transmembrane transporter activity
GO:0015576	GO:0015576	20757	1	1411	1	6	1	2	FALSE	0.166667	0.166667	0.166667	MF	sorbitol transmembrane transporter activity
GO:0016453	GO:0016453	20757	2	1411	1	69	6	2	FALSE	0.167519	0.167519	0.000426257	MF	C-acetyltransferase activity
GO:0006874	GO:0006874	20757	24	1411	6	58	10	3	FALSE	0.168114	0.168114	7.79289e-17	BP	cellular calcium ion homeostasis
GO:0005315	GO:0005315	20757	11	1411	3	240	32	2	FALSE	0.168399	0.168399	3.31011e-19	MF	inorganic phosphate transmembrane transporter activity
GO:0043161	GO:0043161	20757	18	1411	2	214	9	2	FALSE	0.169022	0.169022	1.50737e-26	BP	proteasomal ubiquitin-dependent protein catabolic process
GO:0008612	GO:0008612	20757	2	1411	1	57	5	3	FALSE	0.169173	0.169173	0.000626566	BP	peptidyl-lysine modification to hypusine
GO:0033397	GO:0033397	20757	2	1411	1	23	2	1	FALSE	0.16996	0.16996	0.00395257	BP	zeatin metabolic process
GO:0003746	GO:0003746	20757	29	1411	2	149	4	2	FALSE	0.17044	0.17044	1.55285e-31	MF	translation elongation factor activity
GO:0070298	GO:0070298	20757	12	1411	2	125	8	3	FALSE	0.170903	0.170903	5.67673e-17	BP	negative regulation of two-component signal transduction system (phosphorelay)
GO:0046368	GO:0046368	20757	4	1411	2	35	7	2	FALSE	0.170989	0.170989	1.90985e-05	BP	GDP-L-fucose metabolic process
GO:0010262	GO:0010262	20757	6	1411	1	359	11	1	FALSE	0.17143	0.17143	3.50756e-13	BP	somatic embryogenesis
GO:0004497	GO:0004497	20757	234	1411	29	1173	123	1	FALSE	0.171693	0.171693	9.51651e-254	MF	monooxygenase activity
GO:0042908	GO:0042908	20757	2	1411	1	1808	163	1	FALSE	0.172227	0.172227	6.12172e-07	BP	xenobiotic transport
GO:0015749	GO:0015749	20757	15	1411	4	118	18	1	FALSE	0.172414	0.172414	2.76437e-19	BP	monosaccharide transport
GO:0009625	GO:0009625	20757	24	1411	8	625	146	1	FALSE	0.174002	0.174002	7.68811e-44	BP	response to insect
GO:0015294	GO:0015294	20757	105	1411	14	352	37	2	FALSE	0.174011	0.174011	1.48305e-92	MF	solute:cation symporter activity
GO:0030613	GO:0030613	20757	14	1411	3	1173	123	1	FALSE	0.174342	0.174342	1.00939e-32	MF	oxidoreductase activity, acting on phosphorus or arsenic in donors
GO:0006265	GO:0006265	20757	12	1411	1	384	6	2	FALSE	0.174499	0.174499	5.54323e-23	BP	DNA topological change
GO:0000299	GO:0000299	20757	1	1411	1	40	7	1	FALSE	0.175	0.175	0.025	CC	integral to membrane of membrane fraction
GO:0004030	GO:0004030	20757	1	1411	1	40	7	1	FALSE	0.175	0.175	0.025	MF	aldehyde dehydrogenase [NAD(P)+] activity
GO:0016620	GO:0016620	20757	40	1411	7	60	8	1	FALSE	0.175788	0.175788	2.38558e-16	MF	oxidoreductase activity, acting on the aldehyde or oxo group of donors, NAD or NADP as acceptor
GO:0050291	GO:0050291	20757	3	1411	1	49	3	1	FALSE	0.176075	0.176075	5.4277e-05	MF	sphingosine N-acyltransferase activity
GO:0050736	GO:0050736	20757	3	1411	1	33	2	2	FALSE	0.176136	0.176136	0.000183284	MF	O-malonyltransferase activity
GO:0055086	GO:0055086	20757	760	1411	57	4131	276	2	FALSE	0.17806	0.17806	0	BP	nucleobase-containing small molecule metabolic process
GO:0009939	GO:0009939	20757	5	1411	1	54	2	3	FALSE	0.178197	0.178197	3.16205e-07	BP	positive regulation of gibberellic acid mediated signaling pathway
GO:0047746	GO:0047746	20757	2	1411	1	245	23	1	FALSE	0.179291	0.179291	3.3456e-05	MF	chlorophyllase activity
GO:0010353	GO:0010353	20757	1	1411	1	39	7	1	FALSE	0.179487	0.179487	0.025641	BP	response to trehalose stimulus
GO:0030042	GO:0030042	20757	7	1411	2	25	3	2	FALSE	0.179565	0.179565	2.0803e-06	BP	actin filament depolymerization
GO:0000322	GO:0000322	20757	7	1411	2	801	90	1	FALSE	0.180588	0.180588	2.44579e-17	CC	storage vacuole
GO:0005085	GO:0005085	20757	27	1411	3	85	5	2	FALSE	0.180896	0.180896	9.08556e-23	MF	guanyl-nucleotide exchange factor activity
GO:0031333	GO:0031333	20757	4	1411	1	145	7	3	FALSE	0.181314	0.181314	5.66052e-08	BP	negative regulation of protein complex assembly
GO:0046345	GO:0046345	20757	2	1411	1	53	5	4	FALSE	0.181422	0.181422	0.000725689	BP	abscisic acid catabolic process
GO:0052552	GO:0052552	20757	3	1411	2	58	16	3	FALSE	0.181488	0.181488	3.24086e-05	BP	modulation by organism of immune response of other organism involved in symbiotic interaction
GO:0009399	GO:0009399	20757	1	1411	1	11	2	1	FALSE	0.181818	0.181818	0.0909091	BP	nitrogen fixation
GO:0010833	GO:0010833	20757	2	1411	1	11	1	1	FALSE	0.181818	0.181818	0.0181818	BP	telomere maintenance via telomere lengthening
GO:0051235	GO:0051235	20757	16	1411	3	2153	201	2	FALSE	0.182375	0.182375	1.03796e-40	BP	maintenance of location
GO:0080147	GO:0080147	20757	12	1411	2	212	14	2	FALSE	0.182656	0.182656	7.9804e-20	BP	root hair cell development
GO:0015113	GO:0015113	20757	1	1411	1	60	11	2	FALSE	0.183333	0.183333	0.0166667	MF	nitrite transmembrane transporter activity
GO:0004473	GO:0004473	20757	2	1411	1	125	12	2	FALSE	0.183484	0.183484	0.000129032	MF	malate dehydrogenase (oxaloacetate-decarboxylating) (NADP+) activity
GO:0004617	GO:0004617	20757	2	1411	1	125	12	1	FALSE	0.183484	0.183484	0.000129032	MF	phosphoglycerate dehydrogenase activity
GO:0004764	GO:0004764	20757	2	1411	1	125	12	1	FALSE	0.183484	0.183484	0.000129032	MF	shikimate 3-dehydrogenase (NADP+) activity
GO:0031109	GO:0031109	20757	4	1411	1	42	2	1	FALSE	0.183508	0.183508	8.93416e-06	BP	microtubule polymerization or depolymerization
GO:0071617	GO:0071617	20757	3	1411	1	184	12	1	FALSE	0.184107	0.184107	9.79064e-07	MF	lysophospholipid acyltransferase activity
GO:0016409	GO:0016409	20757	3	1411	1	184	12	1	FALSE	0.184107	0.184107	9.79064e-07	MF	palmitoyltransferase activity
GO:0050734	GO:0050734	20757	3	1411	1	184	12	1	FALSE	0.184107	0.184107	9.79064e-07	MF	hydroxycinnamoyltransferase activity
GO:0006887	GO:0006887	20757	25	1411	4	239	22	2	FALSE	0.184202	0.184202	1.97462e-34	BP	exocytosis
GO:0008318	GO:0008318	20757	5	1411	1	27	1	1	FALSE	0.185185	0.185185	1.2387e-05	MF	protein prenyltransferase activity
GO:0005216	GO:0005216	20757	87	1411	13	509	59	2	FALSE	0.185203	0.185203	1.69534e-100	MF	ion channel activity
GO:0042625	GO:0042625	20757	54	1411	9	574	69	2	FALSE	0.185475	0.185475	3.16289e-77	MF	ATPase activity, coupled to transmembrane movement of ions
GO:0031113	GO:0031113	20757	2	1411	1	21	2	3	FALSE	0.185714	0.185714	0.0047619	BP	regulation of microtubule polymerization
GO:0009504	GO:0009504	20757	22	1411	3	5305	362	1	FALSE	0.186518	0.186518	1.33852e-61	CC	cell plate
GO:0016998	GO:0016998	20757	17	1411	3	1227	109	2	FALSE	0.186558	0.186558	1.22762e-38	BP	cell wall macromolecule catabolic process
GO:0006944	GO:0006944	20757	28	1411	3	106	6	2	FALSE	0.186853	0.186853	3.01204e-26	BP	cellular membrane fusion
GO:0061025	GO:0061025	20757	28	1411	3	106	6	1	FALSE	0.186853	0.186853	3.01204e-26	BP	membrane fusion
GO:0070574	GO:0070574	20757	7	1411	2	522	60	2	FALSE	0.187075	0.187075	4.96914e-16	BP	cadmium ion transmembrane transport
GO:0051172	GO:0051172	20757	138	1411	12	3892	254	3	FALSE	0.187261	0.187261	2.90797e-258	BP	negative regulation of nitrogen compound metabolic process
GO:0016207	GO:0016207	20757	12	1411	5	20	6	2	FALSE	0.187307	0.187307	7.9384e-06	MF	4-coumarate-CoA ligase activity
GO:0000289	GO:0000289	20757	3	1411	1	16	1	3	FALSE	0.1875	0.1875	0.00178571	BP	nuclear-transcribed mRNA poly(A) tail shortening
GO:0051238	GO:0051238	20757	1	1411	1	16	3	1	FALSE	0.1875	0.1875	0.0625	BP	sequestering of metal ion
GO:0018871	GO:0018871	20757	13	1411	3	622	73	2	FALSE	0.187834	0.187834	3.38716e-27	BP	1-aminocyclopropane-1-carboxylate metabolic process
GO:0004425	GO:0004425	20757	2	1411	1	51	5	1	FALSE	0.188235	0.188235	0.000784314	MF	indole-3-glycerol-phosphate synthase activity
GO:0006007	GO:0006007	20757	63	1411	9	75	9	2	FALSE	0.188444	0.188444	3.82791e-14	BP	glucose catabolic process
GO:0033036	GO:0033036	20757	543	1411	55	1875	171	1	FALSE	0.188685	0.188685	0	BP	macromolecule localization
GO:0046132	GO:0046132	20757	1	1411	1	21	4	3	FALSE	0.190476	0.190476	0.047619	BP	pyrimidine ribonucleoside biosynthetic process
GO:0004383	GO:0004383	20757	3	1411	2	17	5	3	FALSE	0.191176	0.191176	0.00147059	MF	guanylate cyclase activity
GO:0005996	GO:0005996	20757	142	1411	16	526	48	2	FALSE	0.191503	0.191503	1.50252e-132	BP	monosaccharide metabolic process
GO:0034399	GO:0034399	20757	5	1411	1	528	22	2	FALSE	0.19235	0.19235	2.9803e-12	CC	nuclear periphery
GO:0016107	GO:0016107	20757	2	1411	1	30	3	2	FALSE	0.193103	0.193103	0.00229885	BP	sesquiterpenoid catabolic process
GO:0050662	GO:0050662	20757	168	1411	21	214	24	1	FALSE	0.193647	0.193647	6.44202e-48	MF	coenzyme binding
GO:0032922	GO:0032922	20757	3	1411	1	1863	129	2	FALSE	0.193774	0.193774	9.29421e-10	BP	circadian regulation of gene expression
GO:0006629	GO:0006629	20757	656	1411	52	7250	510	1	FALSE	0.194261	0.194261	0	BP	lipid metabolic process
GO:0016706	GO:0016706	20757	53	1411	7	181	17	2	FALSE	0.194651	0.194651	4.53351e-47	MF	oxidoreductase activity, acting on paired donors, with incorporation or reduction of molecular oxygen, 2-oxoglutarate as one donor, and incorporation of one atom each of oxygen into both donors
GO:0080113	GO:0080113	20757	2	1411	1	20	2	3	FALSE	0.194737	0.194737	0.00526316	BP	regulation of seed growth
GO:0022892	GO:0022892	20757	810	1411	88	1104	114	1	FALSE	0.194953	0.194953	4.9577e-277	MF	substrate-specific transporter activity
GO:0022622	GO:0022622	20757	272	1411	25	787	62	1	FALSE	0.195499	0.195499	1.49899e-219	BP	root system development
GO:0006560	GO:0006560	20757	10	1411	2	1022	84	2	FALSE	0.195534	0.195534	3.05096e-24	BP	proline metabolic process
GO:0003918	GO:0003918	20757	9	1411	1	46	1	2	FALSE	0.195652	0.195652	9.07675e-10	MF	DNA topoisomerase (ATP-hydrolyzing) activity
GO:0042910	GO:0042910	20757	2	1411	1	1104	114	2	FALSE	0.195943	0.195943	1.64242e-06	MF	xenobiotic transporter activity
GO:0017111	GO:0017111	20757	762	1411	47	788	47	1	FALSE	0.196776	0.196776	2.9993e-49	MF	nucleoside-triphosphatase activity
GO:0031327	GO:0031327	20757	144	1411	13	3616	251	4	FALSE	0.196985	0.196985	4.09921e-262	BP	negative regulation of cellular biosynthetic process
GO:0035264	GO:0035264	20757	3	1411	1	1986	140	2	FALSE	0.197015	0.197015	7.67132e-10	BP	multicellular organism growth
GO:0004020	GO:0004020	20757	2	1411	1	1201	125	2	FALSE	0.197405	0.197405	1.38773e-06	MF	adenylylsulfate kinase activity
GO:0048364	GO:0048364	20757	272	1411	25	786	62	2	FALSE	0.197621	0.197621	2.29069e-219	BP	root development
GO:0031347	GO:0031347	20757	104	1411	25	782	160	2	FALSE	0.198626	0.198626	1.7159e-132	BP	regulation of defense response
GO:0080132	GO:0080132	20757	2	1411	1	1173	123	1	FALSE	0.198803	0.198803	1.4548e-06	MF	fatty acid alpha-hydroxylase activity
GO:0019003	GO:0019003	20757	36	1411	3	227	10	1	FALSE	0.199024	0.199024	1.06457e-42	MF	GDP binding
GO:0050502	GO:0050502	20757	3	1411	1	85	6	1	FALSE	0.199362	0.199362	1.01245e-05	MF	cis-zeatin O-beta-D-glucosyltransferase activity
GO:0050403	GO:0050403	20757	3	1411	1	85	6	1	FALSE	0.199362	0.199362	1.01245e-05	MF	trans-zeatin O-beta-D-glucosyltransferase activity
GO:0080002	GO:0080002	20757	3	1411	1	85	6	1	FALSE	0.199362	0.199362	1.01245e-05	MF	UDP-glucose:4-aminobenzoate acylglucosyltransferase activity
GO:0015675	GO:0015675	20757	4	1411	1	57	3	1	FALSE	0.199385	0.199385	2.53158e-06	BP	nickel cation transport
GO:0033398	GO:0033398	20757	2	1411	1	10	1	2	FALSE	0.2	0.2	0.0222222	BP	zeatin biosynthetic process
GO:0043091	GO:0043091	20757	3	1411	2	6	2	2	FALSE	0.2	0.2	0.05	BP	L-arginine import
GO:0047427	GO:0047427	20757	1	1411	1	5	1	1	FALSE	0.2	0.2	0.2	MF	cyanoalanine nitrilase activity
GO:0019563	GO:0019563	20757	4	1411	1	20	1	2	FALSE	0.2	0.2	0.000206398	BP	glycerol catabolic process
GO:0071994	GO:0071994	20757	2	1411	1	954	101	2	FALSE	0.200631	0.200631	2.19983e-06	BP	phytochelatin transmembrane transport
GO:0080142	GO:0080142	20757	3	1411	1	1789	129	3	FALSE	0.201203	0.201203	1.04966e-09	BP	regulation of salicylic acid biosynthetic process
GO:0030611	GO:0030611	20757	15	1411	3	1173	123	1	FALSE	0.202173	0.202173	1.30637e-34	MF	arsenate reductase activity
GO:0034220	GO:0034220	20757	521	1411	59	1034	108	2	FALSE	0.20328	0.20328	2.25858940526685e-310	BP	ion transmembrane transport
GO:0015996	GO:0015996	20757	12	1411	1	59	1	3	FALSE	0.20339	0.20339	8.93266e-13	BP	chlorophyll catabolic process
GO:0009890	GO:0009890	20757	147	1411	13	3810	261	3	FALSE	0.204553	0.204553	1.20386e-269	BP	negative regulation of biosynthetic process
GO:0008970	GO:0008970	20757	10	1411	2	282	24	2	FALSE	0.205282	0.205282	1.34081e-18	MF	phosphatidylcholine 1-acylhydrolase activity
GO:0006656	GO:0006656	20757	7	1411	1	34	1	2	FALSE	0.205882	0.205882	1.85887e-07	BP	phosphatidylcholine biosynthetic process
GO:0009226	GO:0009226	20757	12	1411	2	3609	255	2	FALSE	0.206118	0.206118	9.99183e-35	BP	nucleotide-sugar biosynthetic process
GO:0046872	GO:0046872	20757	1795	1411	152	1887	157	1	FALSE	0.206297	0.206297	5.04803e-159	MF	metal ion binding
GO:0080135	GO:0080135	20757	20	1411	3	3456	273	3	FALSE	0.206348	0.206348	4.35082e-53	BP	regulation of cellular response to stress
GO:0009647	GO:0009647	20757	4	1411	1	1016	57	2	FALSE	0.2065	0.2065	2.26571e-11	BP	skotomorphogenesis
GO:0035435	GO:0035435	20757	14	1411	3	526	60	2	FALSE	0.207068	0.207068	8.36361e-28	BP	phosphate ion transmembrane transport
GO:0016043	GO:0016043	20757	1136	1411	69	1401	81	1	FALSE	0.20728	0.20728	2.9884e-294	BP	cellular component organization
GO:0042626	GO:0042626	20757	145	1411	20	195	24	3	FALSE	0.207719	0.207719	9.44367e-48	MF	ATPase activity, coupled to transmembrane movement of substances
GO:0070297	GO:0070297	20757	14	1411	2	212	13	2	FALSE	0.207798	0.207798	3.64933e-22	BP	regulation of two-component signal transduction system (phosphorelay)
GO:0006562	GO:0006562	20757	3	1411	1	630	47	3	FALSE	0.207833	0.207833	2.41102e-08	BP	proline catabolic process
GO:0016880	GO:0016880	20757	9	1411	2	304	29	1	FALSE	0.208005	0.208005	1.84424e-17	MF	acid-ammonia (or amide) ligase activity
GO:0005740	GO:0005740	20757	219	1411	13	848	40	2	FALSE	0.208212	0.208212	1.35973e-209	CC	mitochondrial envelope
GO:0006122	GO:0006122	20757	5	1411	1	24	1	2	FALSE	0.208333	0.208333	2.35272e-05	BP	mitochondrial electron transport, ubiquinol to cytochrome c
GO:0009820	GO:0009820	20757	13	1411	2	3845	253	1	FALSE	0.209124	0.209124	1.58288e-37	BP	alkaloid metabolic process
GO:0035428	GO:0035428	20757	10	1411	3	110	18	2	FALSE	0.209136	0.209136	2.1323e-14	BP	hexose transmembrane transport
GO:0019322	GO:0019322	20757	1	1411	1	43	9	2	FALSE	0.209302	0.209302	0.0232558	BP	pentose biosynthetic process
GO:0051187	GO:0051187	20757	32	1411	4	1252	93	2	FALSE	0.209328	0.209328	2.95357e-64	BP	cofactor catabolic process
GO:0000166	GO:0000166	20757	1859	1411	125	1921	127	1	FALSE	0.209334	0.209334	2.24568e-118	MF	nucleotide binding
GO:0010204	GO:0010204	20757	10	1411	2	1118	96	2	FALSE	0.2094	0.2094	1.23844e-24	BP	defense response signaling pathway, resistance gene-independent
GO:0072511	GO:0072511	20757	62	1411	8	469	44	1	FALSE	0.210228	0.210228	5.22683e-79	BP	divalent inorganic cation transport
GO:0030247	GO:0030247	20757	20	1411	5	127	21	2	FALSE	0.211193	0.211193	9.90488e-24	MF	polysaccharide binding
GO:0070568	GO:0070568	20757	7	1411	1	153	5	1	FALSE	0.211288	0.211288	2.95163e-12	MF	guanylyltransferase activity
GO:0051176	GO:0051176	20757	2	1411	1	322	36	3	FALSE	0.211412	0.211412	1.93495e-05	BP	positive regulation of sulfur metabolic process
GO:0030599	GO:0030599	20757	83	1411	10	245	23	1	FALSE	0.212546	0.212546	1.40779e-67	MF	pectinesterase activity
GO:2000069	GO:2000069	20757	3	1411	1	275	21	3	FALSE	0.212757	0.212757	2.91679e-07	BP	regulation of post-embryonic root development
GO:0071992	GO:0071992	20757	2	1411	1	851	96	3	FALSE	0.213009	0.213009	2.76491e-06	MF	phytochelatin transmembrane transporter activity
GO:0090333	GO:0090333	20757	3	1411	1	40	3	2	FALSE	0.213563	0.213563	0.000101215	BP	regulation of stomatal closure
GO:0072661	GO:0072661	20757	3	1411	1	27	2	2	FALSE	0.213675	0.213675	0.00034188	BP	protein targeting to plasma membrane
GO:0010311	GO:0010311	20757	20	1411	2	113	5	2	FALSE	0.213719	0.213719	1.26135e-22	BP	lateral root formation
GO:0008135	GO:0008135	20757	120	1411	4	994	20	2	FALSE	0.214229	0.214229	2.46448e-158	MF	translation factor activity, nucleic acid binding
GO:0006598	GO:0006598	20757	1	1411	1	14	3	2	FALSE	0.214286	0.214286	0.0714286	BP	polyamine catabolic process
GO:0046244	GO:0046244	20757	1	1411	1	70	15	3	FALSE	0.214286	0.214286	0.0142857	BP	salicylic acid catabolic process
GO:0050801	GO:0050801	20757	106	1411	16	143	19	1	FALSE	0.217101	0.217101	4.09331e-35	BP	ion homeostasis
GO:0047763	GO:0047763	20757	1	1411	1	23	5	1	FALSE	0.217391	0.217391	0.0434783	MF	caffeate O-methyltransferase activity
GO:0015175	GO:0015175	20757	9	1411	2	60	6	2	FALSE	0.217979	0.217979	6.76446e-11	MF	neutral amino acid transmembrane transporter activity
GO:0004004	GO:0004004	20757	6	1411	1	102	4	3	FALSE	0.218284	0.218284	7.42639e-10	MF	ATP-dependent RNA helicase activity
GO:0010117	GO:0010117	20757	3	1411	1	495	39	1	FALSE	0.218637	0.218637	4.97705e-08	BP	photoprotection
GO:0015865	GO:0015865	20757	12	1411	2	39	3	2	FALSE	0.219061	0.219061	2.55702e-10	BP	purine nucleotide transport
GO:0003680	GO:0003680	20757	3	1411	1	1378	109	1	FALSE	0.219171	0.219171	2.298e-09	MF	AT DNA binding
GO:0051129	GO:0051129	20757	13	1411	2	1487	101	3	FALSE	0.219289	0.219289	3.77644e-32	BP	negative regulation of cellular component organization
GO:0040007	GO:0040007	20757	345	1411	28	19629	1362	1	FALSE	0.219456	0.219456	0	BP	growth
GO:0043171	GO:0043171	20757	3	1411	1	1073	85	2	FALSE	0.219511	0.219511	4.87043e-09	BP	peptide catabolic process
GO:0005057	GO:0005057	20757	45	1411	5	300	22	1	FALSE	0.2198	0.2198	1.30968e-54	MF	receptor signaling protein activity
GO:0008429	GO:0008429	20757	3	1411	1	89	7	1	FALSE	0.220175	0.220175	8.80561e-06	MF	phosphatidylethanolamine binding
GO:0071822	GO:0071822	20757	153	1411	10	222	12	1	FALSE	0.220429	0.220429	3.06406e-59	BP	protein complex subunit organization
GO:0052325	GO:0052325	20757	2	1411	1	103	12	4	FALSE	0.220445	0.220445	0.000190367	BP	cell wall pectin biosynthetic process
GO:0016763	GO:0016763	20757	42	1411	5	422	33	1	FALSE	0.220958	0.220958	6.32709e-59	MF	transferase activity, transferring pentosyl groups
GO:0010411	GO:0010411	20757	3	1411	1	151	12	5	FALSE	0.221318	0.221318	1.77786e-06	BP	xyloglucan metabolic process
GO:0017119	GO:0017119	20757	7	1411	1	1056	37	2	FALSE	0.221503	0.221503	3.51105e-18	CC	Golgi transport complex
GO:0007030	GO:0007030	20757	8	1411	1	652	20	1	FALSE	0.221675	0.221675	1.28903e-18	BP	Golgi organization
GO:0032200	GO:0032200	20757	11	1411	1	227	5	1	FALSE	0.221692	0.221692	6.19096e-19	BP	telomere organization
GO:0048038	GO:0048038	20757	8	1411	2	214	24	1	FALSE	0.222075	0.222075	1.04643e-14	MF	quinone binding
GO:0004049	GO:0004049	20757	5	1411	2	10	2	1	FALSE	0.222222	0.222222	0.00396825	MF	anthranilate synthase activity
GO:0019948	GO:0019948	20757	2	1411	1	9	1	1	FALSE	0.222222	0.222222	0.0277778	MF	SUMO activating enzyme activity
GO:0004107	GO:0004107	20757	1	1411	1	9	2	1	FALSE	0.222222	0.222222	0.111111	MF	chorismate synthase activity
GO:0080013	GO:0080013	20757	1	1411	1	9	2	1	FALSE	0.222222	0.222222	0.111111	MF	(E,E)-geranyllinalool synthase activity
GO:0019840	GO:0019840	20757	8	1411	2	187	21	1	FALSE	0.222296	0.222296	3.13836e-14	MF	isoprenoid binding
GO:0002213	GO:0002213	20757	16	1411	5	767	159	2	FALSE	0.222306	0.222306	1.70727e-33	BP	defense response to insect
GO:0009626	GO:0009626	20757	49	1411	10	651	102	3	FALSE	0.22278	0.22278	5.28946e-75	BP	plant-type hypersensitive response
GO:0016671	GO:0016671	20757	31	1411	4	97	8	1	FALSE	0.222899	0.222899	4.65322e-26	MF	oxidoreductase activity, acting on a sulfur group of donors, disulfide as acceptor
GO:0006638	GO:0006638	20757	10	1411	2	435	39	1	FALSE	0.22326	0.22326	1.66008e-20	BP	neutral lipid metabolic process
GO:0016833	GO:0016833	20757	10	1411	2	88	8	1	FALSE	0.224202	0.224202	2.21549e-13	MF	oxo-acid-lyase activity
GO:0033554	GO:0033554	20757	430	1411	60	2932	373	2	FALSE	0.224383	0.224383	0	BP	cellular response to stress
GO:0006979	GO:0006979	20757	279	1411	44	3119	440	2	FALSE	0.225342	0.225342	0	BP	response to oxidative stress
GO:0009310	GO:0009310	20757	46	1411	6	1537	138	2	FALSE	0.226211	0.226211	2.81158e-89	BP	amine catabolic process
GO:0052636	GO:0052636	20757	2	1411	1	42	5	1	FALSE	0.226481	0.226481	0.00116144	MF	arabinosyltransferase activity
GO:0004048	GO:0004048	20757	2	1411	1	42	5	1	FALSE	0.226481	0.226481	0.00116144	MF	anthranilate phosphoribosyltransferase activity
GO:0032104	GO:0032104	20757	3	1411	1	135	11	2	FALSE	0.226614	0.226614	2.4938e-06	BP	regulation of response to extracellular stimulus
GO:0019369	GO:0019369	20757	1	1411	1	22	5	2	FALSE	0.227273	0.227273	0.0454545	BP	arachidonic acid metabolic process
GO:0015165	GO:0015165	20757	6	1411	2	12	2	2	FALSE	0.227273	0.227273	0.00108225	MF	pyrimidine nucleotide sugar transmembrane transporter activity
GO:0042623	GO:0042623	20757	298	1411	25	407	31	1	FALSE	0.227375	0.227375	4.38015e-102	MF	ATPase activity, coupled
GO:0045140	GO:0045140	20757	3	1411	1	280	23	1	FALSE	0.227486	0.227486	2.76277e-07	MF	inositol phosphoceramide synthase activity
GO:0004566	GO:0004566	20757	3	1411	1	292	24	1	FALSE	0.227579	0.227579	2.43488e-07	MF	beta-glucuronidase activity
GO:0043290	GO:0043290	20757	2	1411	1	25	3	2	FALSE	0.23	0.23	0.00333333	BP	apocarotenoid catabolic process
GO:0015020	GO:0015020	20757	11	1411	2	312	26	2	FALSE	0.230824	0.230824	1.74939e-20	MF	glucuronosyltransferase activity
GO:0090353	GO:0090353	20757	2	1411	1	114	14	1	FALSE	0.231486	0.231486	0.000155255	MF	polygalacturonase inhibitor activity
GO:0010092	GO:0010092	20757	10	1411	1	120	3	2	FALSE	0.23152	0.23152	8.61563e-15	BP	specification of organ identity
GO:0016849	GO:0016849	20757	7	1411	2	281	37	1	FALSE	0.23165	0.23165	3.92822e-14	MF	phosphorus-oxygen lyase activity
GO:0009809	GO:0009809	20757	37	1411	9	126	24	2	FALSE	0.231761	0.231761	9.5782e-33	BP	lignin biosynthetic process
GO:0045935	GO:0045935	20757	144	1411	11	3370	200	4	FALSE	0.232894	0.232894	1.29333e-257	BP	positive regulation of nucleobase-containing compound metabolic process
GO:0070887	GO:0070887	20757	501	1411	66	2955	358	2	FALSE	0.233401	0.233401	0	BP	cellular response to chemical stimulus
GO:0090150	GO:0090150	20757	3	1411	1	364	31	2	FALSE	0.234943	0.234943	1.2544e-07	BP	establishment of protein localization in membrane
GO:0004252	GO:0004252	20757	96	1411	9	330	24	2	FALSE	0.235196	0.235196	7.96063e-86	MF	serine-type endopeptidase activity
GO:0055081	GO:0055081	20757	17	1411	4	106	16	1	FALSE	0.235424	0.235424	5.12237e-20	BP	anion homeostasis
GO:0009819	GO:0009819	20757	2	1411	1	231	29	1	FALSE	0.235799	0.235799	3.76435e-05	BP	drought recovery
GO:0006733	GO:0006733	20757	45	1411	5	143	11	1	FALSE	0.236299	0.236299	2.92568e-38	BP	oxidoreduction coenzyme metabolic process
GO:0043225	GO:0043225	20757	2	1411	1	159	20	2	FALSE	0.236446	0.236446	7.96115e-05	MF	anion transmembrane-transporting ATPase activity
GO:0047958	GO:0047958	20757	2	1411	1	48	6	1	FALSE	0.236702	0.236702	0.000886525	MF	glycine:2-oxoglutarate aminotransferase activity
GO:0015197	GO:0015197	20757	23	1411	4	842	92	2	FALSE	0.236858	0.236858	1.82805e-45	MF	peptide transporter activity
GO:0010325	GO:0010325	20757	5	1411	1	40	2	1	FALSE	0.237179	0.237179	1.51974e-06	BP	raffinose family oligosaccharide biosynthetic process
GO:0009011	GO:0009011	20757	3	1411	1	128	11	1	FALSE	0.237996	0.237996	2.92932e-06	MF	starch synthase activity
GO:0016420	GO:0016420	20757	4	1411	1	184	12	1	FALSE	0.238199	0.238199	2.16368e-08	MF	malonyltransferase activity
GO:0015697	GO:0015697	20757	2	1411	1	79	10	2	FALSE	0.238559	0.238559	0.00032457	BP	quaternary ammonium group transport
GO:0004743	GO:0004743	20757	9	1411	2	1201	125	2	FALSE	0.239024	0.239024	7.19324e-23	MF	pyruvate kinase activity
GO:0006875	GO:0006875	20757	53	1411	9	70	10	2	FALSE	0.239061	0.239061	1.26937e-16	BP	cellular metal ion homeostasis
GO:0016641	GO:0016641	20757	31	1411	8	42	9	1	FALSE	0.239825	0.239825	2.33614e-10	MF	oxidoreductase activity, acting on the CH-NH2 group of donors, oxygen as acceptor
GO:0072531	GO:0072531	20757	9	1411	2	966	101	2	FALSE	0.24062	0.24062	5.14282e-22	BP	pyrimidine-containing compound transmembrane transport
GO:0046218	GO:0046218	20757	2	1411	2	28	14	3	FALSE	0.240741	0.240741	0.0026455	BP	indolalkylamine catabolic process
GO:0016862	GO:0016862	20757	15	1411	4	45	8	1	FALSE	0.241131	0.241131	2.89966e-12	MF	intramolecular oxidoreductase activity, interconverting keto- and enol-groups
GO:0016864	GO:0016864	20757	15	1411	4	45	8	1	FALSE	0.241131	0.241131	2.89966e-12	MF	intramolecular oxidoreductase activity, transposing S-S bonds
GO:0004521	GO:0004521	20757	44	1411	3	97	4	2	FALSE	0.241767	0.241767	1.18136e-28	MF	endoribonuclease activity
GO:0004664	GO:0004664	20757	6	1411	2	69	11	1	FALSE	0.241904	0.241904	8.34185e-09	MF	prephenate dehydratase activity
GO:0047769	GO:0047769	20757	6	1411	2	69	11	1	FALSE	0.241904	0.241904	8.34185e-09	MF	arogenate dehydratase activity
GO:2000068	GO:2000068	20757	1	1411	1	124	30	4	FALSE	0.241935	0.241935	0.00806452	BP	regulation of defense response to insect
GO:0071216	GO:0071216	20757	2	1411	1	2063	267	2	FALSE	0.242151	0.242151	4.70156e-07	BP	cellular response to biotic stimulus
GO:0042742	GO:0042742	20757	223	1411	51	813	171	2	FALSE	0.242637	0.242637	1.18812e-206	BP	defense response to bacterium
GO:0009751	GO:0009751	20757	149	1411	25	1172	171	1	FALSE	0.242857	0.242857	3.80865e-193	BP	response to salicylic acid stimulus
GO:0005874	GO:0005874	20757	30	1411	2	1014	32	3	FALSE	0.243804	0.243804	2.69566e-58	CC	microtubule
GO:0080163	GO:0080163	20757	3	1411	1	147	13	2	FALSE	0.244052	0.244052	1.92803e-06	BP	regulation of protein serine/threonine phosphatase activity
GO:0031537	GO:0031537	20757	14	1411	2	1932	131	3	FALSE	0.244598	0.244598	9.05341e-36	BP	regulation of anthocyanin metabolic process
GO:0050897	GO:0050897	20757	43	1411	5	1502	118	1	FALSE	0.244883	0.244883	2.80501e-84	MF	cobalt ion binding
GO:0008559	GO:0008559	20757	2	1411	1	198	26	3	FALSE	0.245962	0.245962	5.12742e-05	MF	xenobiotic-transporting ATPase activity
GO:0031225	GO:0031225	20757	201	1411	18	667	51	1	FALSE	0.246336	0.246336	1.55358e-176	CC	anchored to membrane
GO:0032107	GO:0032107	20757	3	1411	1	112	10	2	FALSE	0.246665	0.246665	4.3875e-06	BP	regulation of response to nutrient levels
GO:0070507	GO:0070507	20757	4	1411	1	60	4	3	FALSE	0.246793	0.246793	2.05071e-06	BP	regulation of microtubule cytoskeleton organization
GO:0051180	GO:0051180	20757	3	1411	1	1808	163	1	FALSE	0.246938	0.246938	1.0169e-09	BP	vitamin transport
GO:0016778	GO:0016778	20757	10	1411	2	1369	131	1	FALSE	0.247052	0.247052	1.62195e-25	MF	diphosphotransferase activity
GO:0050661	GO:0050661	20757	24	1411	3	1955	141	2	FALSE	0.24752	0.24752	7.35771e-56	MF	NADP binding
GO:0042562	GO:0042562	20757	13	1411	2	7553	556	1	FALSE	0.247574	0.247574	2.41665e-41	MF	hormone binding
GO:0009051	GO:0009051	20757	6	1411	2	43	7	2	FALSE	0.247639	0.247639	1.6403e-07	BP	pentose-phosphate shunt, oxidative branch
GO:0002238	GO:0002238	20757	6	1411	2	1627	261	3	FALSE	0.248071	0.248071	3.91756e-17	BP	response to molecule of fungal origin
GO:0071705	GO:0071705	20757	127	1411	14	1808	163	1	FALSE	0.248179	0.248179	6.06886e-199	BP	nitrogen compound transport
GO:0008610	GO:0008610	20757	338	1411	27	4037	281	2	FALSE	0.248634	0.248634	0	BP	lipid biosynthetic process
GO:0008490	GO:0008490	20757	2	1411	1	240	32	2	FALSE	0.249372	0.249372	3.48675e-05	MF	arsenite secondary active transmembrane transporter activity
GO:0003993	GO:0003993	20757	37	1411	4	286	20	1	FALSE	0.249786	0.249786	2.04418e-47	MF	acid phosphatase activity
GO:0046864	GO:0046864	20757	2	1411	1	105	14	1	FALSE	0.25	0.25	0.00018315	BP	isoprenoid transport
GO:0004751	GO:0004751	20757	4	1411	1	16	1	1	FALSE	0.25	0.25	0.000549451	MF	ribose-5-phosphate isomerase activity
GO:0006154	GO:0006154	20757	2	1411	1	8	1	2	FALSE	0.25	0.25	0.0357143	BP	adenosine catabolic process
GO:0031111	GO:0031111	20757	1	1411	1	8	2	3	FALSE	0.25	0.25	0.125	BP	negative regulation of microtubule polymerization or depolymerization
GO:0070825	GO:0070825	20757	1	1411	1	4	1	2	FALSE	0.25	0.25	0.25	CC	micropyle
GO:0034722	GO:0034722	20757	1	1411	1	4	1	1	FALSE	0.25	0.25	0.25	MF	gamma-glutamyl-peptidase activity
GO:0004352	GO:0004352	20757	1	1411	1	4	1	1	FALSE	0.25	0.25	0.25	MF	glutamate dehydrogenase (NAD+) activity
GO:0046109	GO:0046109	20757	1	1411	1	4	1	2	FALSE	0.25	0.25	0.25	BP	uridine biosynthetic process
GO:0004779	GO:0004779	20757	5	1411	1	20	1	1	FALSE	0.25	0.25	6.44995e-05	MF	sulfate adenylyltransferase activity
GO:0008477	GO:0008477	20757	5	1411	1	20	1	1	FALSE	0.25	0.25	6.44995e-05	MF	purine nucleosidase activity
GO:0010565	GO:0010565	20757	32	1411	4	2600	208	2	FALSE	0.250406	0.250406	1.67576e-74	BP	regulation of cellular ketone metabolic process
GO:0048830	GO:0048830	20757	3	1411	1	272	25	1	FALSE	0.252009	0.252009	3.01474e-07	BP	adventitious root development
GO:0051553	GO:0051553	20757	12	1411	2	123	10	3	FALSE	0.252242	0.252242	6.95238e-17	BP	flavone biosynthetic process
GO:0043043	GO:0043043	20757	4	1411	1	3610	253	2	FALSE	0.252309	0.252309	1.41548e-13	BP	peptide biosynthetic process
GO:0015446	GO:0015446	20757	2	1411	1	30	4	3	FALSE	0.252874	0.252874	0.00229885	MF	arsenite-transmembrane transporting ATPase activity
GO:0015398	GO:0015398	20757	2	1411	1	241	33	2	FALSE	0.255602	0.255602	3.45781e-05	MF	high affinity secondary active ammonium transmembrane transporter activity
GO:0016597	GO:0016597	20757	36	1411	7	65	10	2	FALSE	0.255692	0.255692	3.9879e-19	MF	amino acid binding
GO:0010506	GO:0010506	20757	5	1411	1	89	5	2	FALSE	0.256233	0.256233	2.40919e-08	BP	regulation of autophagy
GO:0032886	GO:0032886	20757	4	1411	1	3221	231	2	FALSE	0.257564	0.257564	2.23387e-13	BP	regulation of microtubule-based process
GO:0009886	GO:0009886	20757	89	1411	7	1354	79	2	FALSE	0.258058	0.258058	6.13738e-142	BP	post-embryonic morphogenesis
GO:0000785	GO:0000785	20757	48	1411	2	94	2	1	FALSE	0.258065	0.258065	6.28207e-28	CC	chromatin
GO:0009617	GO:0009617	20757	283	1411	70	625	146	1	FALSE	0.25951	0.25951	3.64511e-186	BP	response to bacterium
GO:0031325	GO:0031325	20757	168	1411	15	7424	549	4	FALSE	0.25971	0.25971	0	BP	positive regulation of cellular metabolic process
GO:0004657	GO:0004657	20757	2	1411	1	22	3	1	FALSE	0.25974	0.25974	0.004329	MF	proline dehydrogenase activity
GO:0004385	GO:0004385	20757	3	1411	1	22	2	2	FALSE	0.25974	0.25974	0.000649351	MF	guanylate kinase activity
GO:0009891	GO:0009891	20757	153	1411	13	3751	260	3	FALSE	0.26028	0.26028	6.65014e-277	BP	positive regulation of biosynthetic process
GO:0016679	GO:0016679	20757	17	1411	3	1173	123	1	FALSE	0.260443	0.260443	2.65212e-38	MF	oxidoreductase activity, acting on diphenols and related substances as donors
GO:0046874	GO:0046874	20757	1	1411	1	65	17	1	FALSE	0.261538	0.261538	0.0153846	BP	quinolinate metabolic process
GO:0046271	GO:0046271	20757	9	1411	3	159	32	2	FALSE	0.261692	0.261692	7.03591e-15	BP	phenylpropanoid catabolic process
GO:0006631	GO:0006631	20757	185	1411	23	509	56	2	FALSE	0.261745	0.261745	3.62099e-144	BP	fatty acid metabolic process
GO:0009745	GO:0009745	20757	2	1411	1	36	5	2	FALSE	0.261905	0.261905	0.0015873	BP	sucrose mediated signaling
GO:0051552	GO:0051552	20757	12	1411	2	1060	88	3	FALSE	0.262367	0.262367	2.534e-28	BP	flavone metabolic process
GO:0031300	GO:0031300	20757	44	1411	4	3270	194	3	FALSE	0.262864	0.262864	8.1414e-101	CC	intrinsic to organelle membrane
GO:0071248	GO:0071248	20757	29	1411	6	423	64	2	FALSE	0.263793	0.263793	1.61882e-45	BP	cellular response to metal ion
GO:0070588	GO:0070588	20757	31	1411	5	523	59	2	FALSE	0.264085	0.264085	1.08476e-50	BP	calcium ion transmembrane transport
GO:0015884	GO:0015884	20757	3	1411	1	73	7	3	FALSE	0.264261	0.264261	1.60782e-05	BP	folic acid transport
GO:0046034	GO:0046034	20757	440	1411	32	607	41	1	FALSE	0.264422	0.264422	2.28093e-154	BP	ATP metabolic process
GO:0034621	GO:0034621	20757	200	1411	9	786	28	2	FALSE	0.264928	0.264928	7.54953e-193	BP	cellular macromolecular complex subunit organization
GO:0006536	GO:0006536	20757	13	1411	2	38	3	1	FALSE	0.265055	0.265055	1.84674e-10	BP	glutamate metabolic process
GO:0001887	GO:0001887	20757	4	1411	1	7383	547	1	FALSE	0.265066	0.265066	8.08412e-15	BP	selenium compound metabolic process
GO:0009201	GO:0009201	20757	81	1411	7	630	41	3	FALSE	0.265518	0.265518	2.24834e-104	BP	ribonucleoside triphosphate biosynthetic process
GO:0044270	GO:0044270	20757	612	1411	45	4136	277	2	FALSE	0.265549	0.265549	0	BP	cellular nitrogen compound catabolic process
GO:0050664	GO:0050664	20757	9	1411	2	71	8	1	FALSE	0.266174	0.266174	1.34275e-11	MF	oxidoreductase activity, acting on NADH or NADPH, oxygen as acceptor
GO:0044462	GO:0044462	20757	4	1411	1	8836	659	2	FALSE	0.266619	0.266619	3.93988e-15	CC	external encapsulating structure part
GO:0051225	GO:0051225	20757	4	1411	1	15	1	2	FALSE	0.266667	0.266667	0.000732601	BP	spindle assembly
GO:0015146	GO:0015146	20757	1	1411	1	15	4	2	FALSE	0.266667	0.266667	0.0666667	MF	pentose transmembrane transporter activity
GO:0015750	GO:0015750	20757	1	1411	1	15	4	1	FALSE	0.266667	0.266667	0.0666667	BP	pentose transport
GO:0000813	GO:0000813	20757	6	1411	1	1688	85	4	FALSE	0.266903	0.266903	3.14023e-17	CC	ESCRT I complex
GO:0031328	GO:0031328	20757	153	1411	13	3598	251	4	FALSE	0.26762	0.26762	4.45512e-274	BP	positive regulation of cellular biosynthetic process
GO:0015772	GO:0015772	20757	12	1411	3	118	18	1	FALSE	0.267648	0.267648	1.17209e-16	BP	oligosaccharide transport
GO:0009143	GO:0009143	20757	571	1411	40	608	41	2	FALSE	0.268213	0.268213	4.1672e-60	BP	nucleoside triphosphate catabolic process
GO:0043254	GO:0043254	20757	20	1411	2	197	10	3	FALSE	0.268855	0.268855	8.5155e-28	BP	regulation of protein complex assembly
GO:0050994	GO:0050994	20757	5	1411	1	150	9	3	FALSE	0.269278	0.269278	1.69033e-09	BP	regulation of lipid catabolic process
GO:0071383	GO:0071383	20757	32	1411	5	344	38	2	FALSE	0.26975	0.26975	7.88013e-46	BP	cellular response to steroid hormone stimulus
GO:0010921	GO:0010921	20757	4	1411	1	371	28	3	FALSE	0.270368	0.270368	1.28754e-09	BP	regulation of phosphatase activity
GO:0006083	GO:0006083	20757	2	1411	1	309	45	1	FALSE	0.270458	0.270458	2.10146e-05	BP	acetate metabolic process
GO:0009205	GO:0009205	20757	607	1411	41	626	41	3	FALSE	0.270745	0.270745	1.1749e-36	BP	purine ribonucleoside triphosphate metabolic process
GO:0042084	GO:0042084	20757	3	1411	1	191	19	1	FALSE	0.271005	0.271005	8.74787e-07	MF	5-methyltetrahydrofolate-dependent methyltransferase activity
GO:0042085	GO:0042085	20757	3	1411	1	191	19	1	FALSE	0.271005	0.271005	8.74787e-07	MF	5-methyltetrahydropteroyltri-L-glutamate-dependent methyltransferase activity
GO:0015822	GO:0015822	20757	3	1411	1	71	7	1	FALSE	0.271035	0.271035	1.74963e-05	BP	ornithine transport
GO:0051219	GO:0051219	20757	12	1411	2	2013	171	1	FALSE	0.271378	0.271378	1.11809e-31	MF	phosphoprotein binding
GO:0034330	GO:0034330	20757	4	1411	1	9710	742	2	FALSE	0.272416	0.272416	2.70149e-15	BP	cell junction organization
GO:0000288	GO:0000288	20757	3	1411	1	11	1	1	FALSE	0.272727	0.272727	0.00606061	BP	nuclear-transcribed mRNA catabolic process, deadenylation-dependent decay
GO:0032101	GO:0032101	20757	3	1411	1	514	52	2	FALSE	0.274311	0.274311	4.44427e-08	BP	regulation of response to external stimulus
GO:0032844	GO:0032844	20757	4	1411	1	3624	280	2	FALSE	0.275143	0.275143	1.39373e-13	BP	regulation of homeostatic process
GO:0071241	GO:0071241	20757	32	1411	6	953	132	2	FALSE	0.275566	0.275566	2.07857e-60	BP	cellular response to inorganic substance
GO:0010163	GO:0010163	20757	3	1411	1	50	5	1	FALSE	0.27602	0.27602	5.10204e-05	BP	high-affinity potassium ion import
GO:0009206	GO:0009206	20757	81	1411	7	622	41	4	FALSE	0.276751	0.276751	6.8058e-104	BP	purine ribonucleoside triphosphate biosynthetic process
GO:0080026	GO:0080026	20757	5	1411	1	256	16	1	FALSE	0.27771	0.27771	1.13513e-10	BP	response to indolebutyric acid stimulus
GO:0010876	GO:0010876	20757	117	1411	14	543	55	1	FALSE	0.27833	0.27833	3.09559e-122	BP	lipid localization
GO:0043092	GO:0043092	20757	3	1411	2	11	4	2	FALSE	0.278788	0.278788	0.00606061	BP	L-amino acid import
GO:0009901	GO:0009901	20757	8	1411	2	38	5	2	FALSE	0.279307	0.279307	2.04484e-08	BP	anther dehiscence
GO:0035524	GO:0035524	20757	3	1411	1	59	6	2	FALSE	0.2794	0.2794	3.07607e-05	BP	proline transmembrane transport
GO:0015291	GO:0015291	20757	238	1411	32	486	60	1	FALSE	0.279583	0.279583	1.53326e-145	MF	secondary active transmembrane transporter activity
GO:0046470	GO:0046470	20757	9	1411	1	60	2	2	FALSE	0.279661	0.279661	6.76446e-11	BP	phosphatidylcholine metabolic process
GO:0080027	GO:0080027	20757	8	1411	3	625	146	1	FALSE	0.280396	0.280396	1.8114e-18	BP	response to herbivore
GO:0004842	GO:0004842	20757	237	1411	25	261	26	2	FALSE	0.280446	0.280446	1.84938e-34	MF	ubiquitin-protein ligase activity
GO:0004103	GO:0004103	20757	3	1411	1	1204	125	3	FALSE	0.280453	0.280453	3.44631e-09	MF	choline kinase activity
GO:0015368	GO:0015368	20757	9	1411	2	60	7	2	FALSE	0.28054	0.28054	6.76446e-11	MF	calcium:cation antiporter activity
GO:0010167	GO:0010167	20757	18	1411	4	524	79	1	FALSE	0.281171	0.281171	9.69663e-34	BP	response to nitrate
GO:0017148	GO:0017148	20757	9	1411	1	697	25	4	FALSE	0.281566	0.281566	9.84444e-21	BP	negative regulation of translation
GO:0009203	GO:0009203	20757	571	1411	40	607	41	3	FALSE	0.28185	0.28185	6.84772e-59	BP	ribonucleoside triphosphate catabolic process
GO:0009207	GO:0009207	20757	571	1411	40	607	41	4	FALSE	0.28185	0.28185	6.84772e-59	BP	purine ribonucleoside triphosphate catabolic process
GO:0009146	GO:0009146	20757	571	1411	40	607	41	3	FALSE	0.28185	0.28185	6.84772e-59	BP	purine nucleoside triphosphate catabolic process
GO:0048868	GO:0048868	20757	89	1411	6	938	47	3	FALSE	0.282354	0.282354	3.66966e-127	BP	pollen tube development
GO:0006898	GO:0006898	20757	3	1411	1	20	2	1	FALSE	0.284211	0.284211	0.000877193	BP	receptor-mediated endocytosis
GO:0009845	GO:0009845	20757	89	1411	8	1879	132	2	FALSE	0.284419	0.284419	5.72627e-155	BP	seed germination
GO:0045551	GO:0045551	20757	11	1411	2	125	12	1	FALSE	0.284666	0.284666	5.39289e-16	MF	cinnamyl-alcohol dehydrogenase activity
GO:0009423	GO:0009423	20757	3	1411	2	45	16	2	FALSE	0.284708	0.284708	7.04722e-05	BP	chorismate biosynthetic process
GO:0016054	GO:0016054	20757	85	1411	10	1671	159	3	FALSE	0.284888	0.284888	2.75866e-145	BP	organic acid catabolic process
GO:0000725	GO:0000725	20757	20	1411	1	190	3	2	FALSE	0.285057	0.285057	1.82397e-27	BP	recombinational repair
GO:0048445	GO:0048445	20757	5	1411	1	79	5	2	FALSE	0.285247	0.285247	4.43705e-08	BP	carpel morphogenesis
GO:0072330	GO:0072330	20757	13	1411	3	485	70	2	FALSE	0.28552	0.28552	8.91438e-26	BP	monocarboxylic acid biosynthetic process
GO:0017089	GO:0017089	20757	4	1411	1	14	1	2	FALSE	0.285714	0.285714	0.000999001	MF	glycolipid transporter activity
GO:0009747	GO:0009747	20757	2	1411	1	7	1	1	FALSE	0.285714	0.285714	0.047619	BP	hexokinase-dependent signaling
GO:0010475	GO:0010475	20757	2	1411	1	7	1	1	FALSE	0.285714	0.285714	0.047619	MF	galactose-1-phosphate guanylyltransferase (GDP) activity
GO:0018904	GO:0018904	20757	12	1411	2	1640	145	1	FALSE	0.287433	0.287433	1.31744e-30	BP	organic ether metabolic process
GO:0051409	GO:0051409	20757	2	1411	1	2103	328	1	FALSE	0.287672	0.287672	4.52437e-07	BP	response to nitrosative stress
GO:0034059	GO:0034059	20757	2	1411	1	2103	328	2	FALSE	0.287672	0.287672	4.52437e-07	BP	response to anoxia
GO:0016418	GO:0016418	20757	5	1411	1	63	4	2	FALSE	0.287737	0.287737	1.42271e-07	MF	S-acetyltransferase activity
GO:0016903	GO:0016903	20757	60	1411	8	1173	123	1	FALSE	0.287833	0.287833	2.68531e-102	MF	oxidoreductase activity, acting on the aldehyde or oxo group of donors
GO:0051651	GO:0051651	20757	14	1411	2	9666	734	3	FALSE	0.288192	0.288192	1.41594e-45	BP	maintenance of location in cell
GO:0008825	GO:0008825	20757	3	1411	1	85	9	1	FALSE	0.288245	0.288245	1.01245e-05	MF	cyclopropane-fatty-acyl-phospholipid synthase activity
GO:0004540	GO:0004540	20757	75	1411	4	159	6	1	FALSE	0.288659	0.288659	2.79035e-47	MF	ribonuclease activity
GO:0016791	GO:0016791	20757	286	1411	20	340	22	2	FALSE	0.289181	0.289181	3.94037e-64	MF	phosphatase activity
GO:0002684	GO:0002684	20757	33	1411	6	606	83	3	FALSE	0.290612	0.290612	3.18007e-55	BP	positive regulation of immune system process
GO:0072522	GO:0072522	20757	118	1411	12	1014	86	3	FALSE	0.29072	0.29072	1.08654e-157	BP	purine-containing compound biosynthetic process
GO:0004645	GO:0004645	20757	4	1411	1	280	23	1	FALSE	0.29163	0.29163	3.98955e-09	MF	phosphorylase activity
GO:0015758	GO:0015758	20757	7	1411	3	10	3	1	FALSE	0.291667	0.291667	0.00833333	BP	glucose transport
GO:0019137	GO:0019137	20757	4	1411	1	292	24	1	FALSE	0.291725	0.291725	3.37007e-09	MF	thioglucosidase activity
GO:0006446	GO:0006446	20757	11	1411	1	102	3	2	FALSE	0.292458	0.292458	5.61316e-15	BP	regulation of translational initiation
GO:0016769	GO:0016769	20757	48	1411	6	2418	227	1	FALSE	0.292653	0.292653	7.79732e-102	MF	transferase activity, transferring nitrogenous groups
GO:0005887	GO:0005887	20757	38	1411	4	427	31	2	FALSE	0.293155	0.293155	3.15626e-55	CC	integral to plasma membrane
GO:0071367	GO:0071367	20757	33	1411	5	362	40	2	FALSE	0.293408	0.293408	1.4276e-47	BP	cellular response to brassinosteroid stimulus
GO:0009652	GO:0009652	20757	3	1411	1	65	7	2	FALSE	0.29359	0.29359	2.28938e-05	BP	thigmotropism
GO:0004712	GO:0004712	20757	56	1411	7	815	79	1	FALSE	0.293915	0.293915	4.64474e-88	MF	protein serine/threonine/tyrosine kinase activity
GO:0016634	GO:0016634	20757	10	1411	1	63	2	1	FALSE	0.294419	0.294419	7.82439e-12	MF	oxidoreductase activity, acting on the CH-CH group of donors, oxygen as acceptor
GO:0033043	GO:0033043	20757	41	1411	4	3623	243	3	FALSE	0.294474	0.294474	5.02678e-97	BP	regulation of organelle organization
GO:0010604	GO:0010604	20757	154	1411	12	5340	346	3	FALSE	0.294892	0.294892	2.60627e-302	BP	positive regulation of macromolecule metabolic process
GO:0008446	GO:0008446	20757	2	1411	1	69	11	1	FALSE	0.295396	0.295396	0.000426257	MF	GDP-mannose 4,6-dehydratase activity
GO:0051213	GO:0051213	20757	78	1411	10	1173	123	1	FALSE	0.295442	0.295442	6.10847e-124	MF	dioxygenase activity
GO:0015804	GO:0015804	20757	11	1411	2	71	7	1	FALSE	0.295499	0.295499	3.90541e-13	BP	neutral amino acid transport
GO:0009411	GO:0009411	20757	81	1411	8	495	39	1	FALSE	0.296116	0.296116	3.24224e-95	BP	response to UV
GO:0031965	GO:0031965	20757	5	1411	1	1343	91	3	FALSE	0.29627	0.29627	2.76719e-14	CC	nuclear membrane
GO:0080008	GO:0080008	20757	111	1411	5	141	5	1	FALSE	0.296475	0.296475	2.46361e-31	CC	CUL4 RING ubiquitin ligase complex
GO:0043401	GO:0043401	20757	32	1411	5	314	36	2	FALSE	0.297348	0.297348	1.69281e-44	BP	steroid hormone mediated signaling pathway
GO:0044421	GO:0044421	20757	16	1411	2	14585	992	2	FALSE	0.297687	0.297687	5.03143e-54	CC	extracellular region part
GO:0031012	GO:0031012	20757	16	1411	2	14585	992	1	FALSE	0.297687	0.297687	5.03143e-54	CC	extracellular matrix
GO:0046785	GO:0046785	20757	3	1411	1	28	3	2	FALSE	0.297924	0.297924	0.00030525	BP	microtubule polymerization
GO:0010043	GO:0010043	20757	36	1411	7	420	64	1	FALSE	0.299168	0.299168	6.3705e-53	BP	response to zinc ion
GO:0015662	GO:0015662	20757	41	1411	8	54	9	1	FALSE	0.299453	0.299453	9.02384e-13	MF	ATPase activity, coupled to transmembrane movement of ions, phosphorylative mechanism
GO:0016838	GO:0016838	20757	9	1411	2	107	13	1	FALSE	0.299732	0.299732	2.78905e-13	MF	carbon-oxygen lyase activity, acting on phosphates
GO:0046102	GO:0046102	20757	2	1411	1	25	4	1	FALSE	0.3	0.3	0.00333333	BP	inosine metabolic process
GO:0045548	GO:0045548	20757	3	1411	2	5	2	1	FALSE	0.3	0.3	0.1	MF	phenylalanine ammonia-lyase activity
GO:0002239	GO:0002239	20757	12	1411	4	625	146	1	FALSE	0.300067	0.300067	1.49942e-25	BP	response to oomycetes
GO:0000304	GO:0000304	20757	7	1411	2	83	13	1	FALSE	0.300737	0.300737	2.40853e-10	BP	response to singlet oxygen
GO:0000323	GO:0000323	20757	3	1411	1	801	90	1	FALSE	0.300955	0.300955	1.17188e-08	CC	lytic vacuole
GO:0007009	GO:0007009	20757	6	1411	1	106	6	1	FALSE	0.30122	0.30122	5.86199e-10	BP	plasma membrane organization
GO:0051183	GO:0051183	20757	3	1411	1	851	96	2	FALSE	0.301997	0.301997	9.77001e-09	MF	vitamin transporter activity
GO:0031930	GO:0031930	20757	4	1411	1	1118	96	1	FALSE	0.302062	0.302062	1.54446e-11	BP	mitochondria-nucleus signaling pathway
GO:0043666	GO:0043666	20757	4	1411	1	199	17	2	FALSE	0.302354	0.302354	1.5775e-08	BP	regulation of phosphoprotein phosphatase activity
GO:0009145	GO:0009145	20757	81	1411	7	634	43	3	FALSE	0.303264	0.303264	1.29957e-104	BP	purine nucleoside triphosphate biosynthetic process
GO:0071993	GO:0071993	20757	2	1411	1	61	10	1	FALSE	0.303279	0.303279	0.000546448	BP	phytochelatin transport
GO:0048518	GO:0048518	20757	335	1411	26	19629	1362	2	FALSE	0.304381	0.304381	0	BP	positive regulation of biological process
GO:0006730	GO:0006730	20757	15	1411	2	7409	547	2	FALSE	0.30508	0.30508	1.19197e-46	BP	one-carbon metabolic process
GO:0070717	GO:0070717	20757	11	1411	1	36	1	1	FALSE	0.305556	0.305556	1.66443e-09	MF	poly-purine tract binding
GO:0036065	GO:0036065	20757	7	1411	1	62	3	1	FALSE	0.306319	0.306319	2.03336e-09	BP	fucosylation
GO:0030308	GO:0030308	20757	4	1411	1	539	47	4	FALSE	0.306508	0.306508	2.87542e-10	BP	negative regulation of cell growth
GO:0042579	GO:0042579	20757	165	1411	13	6926	462	2	FALSE	0.306682	0.306682	0	CC	microbody
GO:0072521	GO:0072521	20757	670	1411	47	3853	251	2	FALSE	0.307234	0.307234	0	BP	purine-containing compound metabolic process
GO:0051568	GO:0051568	20757	8	1411	1	26	1	1	FALSE	0.307692	0.307692	6.40092e-07	BP	histone H3-K4 methylation
GO:0004470	GO:0004470	20757	4	1411	1	13	1	1	FALSE	0.307692	0.307692	0.0013986	MF	malic enzyme activity
GO:0046108	GO:0046108	20757	4	1411	1	13	1	1	FALSE	0.307692	0.307692	0.0013986	BP	uridine metabolic process
GO:0009870	GO:0009870	20757	13	1411	2	1118	96	2	FALSE	0.308723	0.308723	1.56657e-30	BP	defense response signaling pathway, resistance gene-dependent
GO:0033613	GO:0033613	20757	17	1411	1	55	1	1	FALSE	0.309091	0.309091	1.46524e-14	MF	activating transcription factor binding
GO:0003866	GO:0003866	20757	2	1411	1	107	18	1	FALSE	0.309469	0.309469	0.000176336	MF	3-phosphoshikimate 1-carboxyvinyltransferase activity
GO:0009627	GO:0009627	20757	42	1411	13	122	33	1	FALSE	0.309946	0.309946	1.01828e-33	BP	systemic acquired resistance
GO:0006954	GO:0006954	20757	5	1411	2	875	195	2	FALSE	0.309958	0.309958	2.36653e-13	BP	inflammatory response
GO:0006888	GO:0006888	20757	24	1411	3	60	5	1	FALSE	0.311298	0.311298	2.77374e-17	BP	ER to Golgi vesicle-mediated transport
GO:0042409	GO:0042409	20757	3	1411	1	95	11	2	FALSE	0.311606	0.311606	7.22465e-06	MF	caffeoyl-CoA O-methyltransferase activity
GO:0009142	GO:0009142	20757	82	1411	7	666	45	2	FALSE	0.311669	0.311669	2.58177e-107	BP	nucleoside triphosphate biosynthetic process
GO:0006816	GO:0006816	20757	34	1411	5	52	6	1	FALSE	0.312081	0.312081	2.34346e-14	BP	calcium ion transport
GO:0030001	GO:0030001	20757	234	1411	24	469	44	1	FALSE	0.312271	0.312271	1.7835e-140	BP	metal ion transport
GO:0032494	GO:0032494	20757	1	1411	1	16	5	1	FALSE	0.3125	0.3125	0.0625	BP	response to peptidoglycan
GO:0004108	GO:0004108	20757	5	1411	1	16	1	1	FALSE	0.3125	0.3125	0.000228938	MF	citrate (Si)-synthase activity
GO:0031669	GO:0031669	20757	95	1411	9	135	11	2	FALSE	0.312565	0.312565	3.13268e-35	BP	cellular response to nutrient levels
GO:0048046	GO:0048046	20757	257	1411	33	329	40	1	FALSE	0.312574	0.312574	1.57747e-74	CC	apoplast
GO:0016744	GO:0016744	20757	12	1411	2	2418	227	1	FALSE	0.312782	0.312782	1.23235e-32	MF	transferase activity, transferring aldehyde or ketonic groups
GO:0035303	GO:0035303	20757	6	1411	1	347	21	2	FALSE	0.314344	0.314344	4.30754e-13	BP	regulation of dephosphorylation
GO:0044248	GO:0044248	20757	1057	1411	83	7408	552	2	FALSE	0.314613	0.314613	0	BP	cellular catabolic process
GO:0035437	GO:0035437	20757	6	1411	1	19	1	2	FALSE	0.315789	0.315789	3.68568e-05	BP	maintenance of protein localization in endoplasmic reticulum
GO:0010324	GO:0010324	20757	20	1411	2	106	6	1	FALSE	0.316092	0.316092	5.14204e-22	BP	membrane invagination
GO:0031228	GO:0031228	20757	5	1411	1	125	9	3	FALSE	0.316128	0.316128	4.26382e-09	CC	intrinsic to Golgi membrane
GO:0072328	GO:0072328	20757	5	1411	1	7553	556	1	FALSE	0.317793	0.317793	4.88831e-18	MF	alkene binding
GO:0004801	GO:0004801	20757	2	1411	1	12	2	1	FALSE	0.318182	0.318182	0.0151515	MF	sedoheptulose-7-phosphate:D-glyceraldehyde-3-phosphate glyceronetransferase activity
GO:0046156	GO:0046156	20757	2	1411	1	12	2	1	FALSE	0.318182	0.318182	0.0151515	BP	siroheme metabolic process
GO:0010440	GO:0010440	20757	7	1411	1	491	26	2	FALSE	0.318365	0.318365	7.64746e-16	BP	stomatal lineage progression
GO:0004430	GO:0004430	20757	4	1411	1	937	86	2	FALSE	0.320048	0.320048	3.13355e-11	MF	1-phosphatidylinositol 4-kinase activity
GO:0046516	GO:0046516	20757	2	1411	1	46	8	1	FALSE	0.320773	0.320773	0.000966184	BP	hypusine metabolic process
GO:0008121	GO:0008121	20757	7	1411	1	96	5	2	FALSE	0.320928	0.320928	8.38983e-11	MF	ubiquinol-cytochrome-c reductase activity
GO:0070925	GO:0070925	20757	13	1411	1	754	22	2	FALSE	0.321654	0.321654	2.71413e-28	BP	organelle assembly
GO:0015631	GO:0015631	20757	38	1411	4	104	8	1	FALSE	0.322128	0.322128	2.76439e-29	MF	tubulin binding
GO:0060560	GO:0060560	20757	196	1411	14	559	35	2	FALSE	0.322251	0.322251	1.50238e-156	BP	developmental growth involved in morphogenesis
GO:0033044	GO:0033044	20757	12	1411	1	256	8	2	FALSE	0.322647	0.322647	7.85487e-21	BP	regulation of chromosome organization
GO:0008886	GO:0008886	20757	2	1411	1	40	7	1	FALSE	0.323077	0.323077	0.00128205	MF	glyceraldehyde-3-phosphate dehydrogenase (NADP+) (non-phosphorylating) activity
GO:0019201	GO:0019201	20757	15	1411	2	26	2	2	FALSE	0.323077	0.323077	1.2943e-07	MF	nucleotide kinase activity
GO:0015813	GO:0015813	20757	3	1411	1	42	5	2	FALSE	0.323171	0.323171	8.7108e-05	BP	L-glutamate transport
GO:0015171	GO:0015171	20757	59	1411	6	84	7	3	FALSE	0.324016	0.324016	6.49061e-22	MF	amino acid transmembrane transporter activity
GO:0071991	GO:0071991	20757	2	1411	1	23	4	2	FALSE	0.324111	0.324111	0.00395257	MF	phytochelatin transporter activity
GO:0031326	GO:0031326	20757	1780	1411	126	3765	258	3	FALSE	0.324192	0.324192	0	BP	regulation of cellular biosynthetic process
GO:0015215	GO:0015215	20757	6	1411	1	50	3	2	FALSE	0.324286	0.324286	6.29299e-08	MF	nucleotide transmembrane transporter activity
GO:0006754	GO:0006754	20757	78	1411	7	443	32	2	FALSE	0.325116	0.325116	5.84773e-89	BP	ATP biosynthetic process
GO:0009893	GO:0009893	20757	170	1411	15	10184	782	3	FALSE	0.325446	0.325446	0	BP	positive regulation of metabolic process
GO:0032272	GO:0032272	20757	4	1411	1	318	30	4	FALSE	0.328569	0.328569	2.39181e-09	BP	negative regulation of protein polymerization
GO:0071804	GO:0071804	20757	50	1411	5	9667	734	2	FALSE	0.329614	0.329614	1.87766e-135	BP	cellular potassium ion transport
GO:0050113	GO:0050113	20757	3	1411	1	33	4	1	FALSE	0.330279	0.330279	0.000183284	MF	inositol oxygenase activity
GO:0006164	GO:0006164	20757	107	1411	9	683	48	3	FALSE	0.330974	0.330974	4.12292e-128	BP	purine nucleotide biosynthetic process
GO:0016815	GO:0016815	20757	5	1411	1	92	7	1	FALSE	0.332992	0.332992	2.03347e-08	MF	hydrolase activity, acting on carbon-nitrogen (but not peptide) bonds, in nitriles
GO:0003871	GO:0003871	20757	3	1411	1	9	1	2	FALSE	0.333333	0.333333	0.0119048	MF	5-methyltetrahydropteroyltriglutamate-homocysteine S-methyltransferase activity
GO:0015866	GO:0015866	20757	3	1411	1	9	1	2	FALSE	0.333333	0.333333	0.0119048	BP	ADP transport
GO:0072660	GO:0072660	20757	1	1411	1	3	1	2	FALSE	0.333333	0.333333	0.333333	BP	maintenance of protein location in plasma membrane
GO:0007044	GO:0007044	20757	1	1411	1	3	1	1	FALSE	0.333333	0.333333	0.333333	BP	cell-substrate junction assembly
GO:0010447	GO:0010447	20757	2	1411	2	3	2	1	FALSE	0.333333	0.333333	0.333333	BP	response to acidity
GO:2000031	GO:2000031	20757	5	1411	1	168	13	2	FALSE	0.334876	0.334876	9.52181e-10	BP	regulation of salicylic acid mediated signaling pathway
GO:0003979	GO:0003979	20757	4	1411	1	125	12	1	FALSE	0.335622	0.335622	1.03185e-07	MF	UDP-glucose 6-dehydrogenase activity
GO:0005851	GO:0005851	20757	6	1411	1	5752	379	2	FALSE	0.335786	0.335786	1.99321e-20	CC	eukaryotic translation initiation factor 2B complex
GO:0019320	GO:0019320	20757	67	1411	9	103	12	2	FALSE	0.335996	0.335996	1.37e-28	BP	hexose catabolic process
GO:0006623	GO:0006623	20757	22	1411	3	150	14	3	FALSE	0.336864	0.336864	7.58636e-27	BP	protein targeting to vacuole
GO:0051171	GO:0051171	20757	1803	1411	124	4186	279	2	FALSE	0.33777	0.33777	0	BP	regulation of nitrogen compound metabolic process
GO:0009554	GO:0009554	20757	5	1411	1	103	8	2	FALSE	0.338135	0.338135	1.14232e-08	BP	megasporogenesis
GO:0006284	GO:0006284	20757	22	1411	1	172	3	1	FALSE	0.338445	0.338445	3.00852e-28	BP	base-excision repair
GO:0009727	GO:0009727	20757	3	1411	1	156	20	2	FALSE	0.339306	0.339306	1.61129e-06	BP	detection of ethylene stimulus
GO:0048766	GO:0048766	20757	5	1411	1	178	14	2	FALSE	0.339308	0.339308	7.10703e-10	BP	root hair initiation
GO:0009086	GO:0009086	20757	18	1411	1	53	1	3	FALSE	0.339623	0.339623	1.54757e-14	BP	methionine biosynthetic process
GO:0045185	GO:0045185	20757	14	1411	2	386	33	2	FALSE	0.340056	0.340056	6.7887e-26	BP	maintenance of protein location
GO:0045893	GO:0045893	20757	136	1411	11	1786	124	6	FALSE	0.34171	0.34171	3.96689e-208	BP	positive regulation of transcription, DNA-dependent
GO:0006084	GO:0006084	20757	27	1411	3	143	11	1	FALSE	0.344014	0.344014	9.58577e-30	BP	acetyl-CoA metabolic process
GO:0008169	GO:0008169	20757	4	1411	1	191	19	1	FALSE	0.34468	0.34468	1.86125e-08	MF	C-methyltransferase activity
GO:0010540	GO:0010540	20757	20	1411	1	58	1	1	FALSE	0.344828	0.344828	5.41344e-16	BP	basipetal auxin transport
GO:0016874	GO:0016874	20757	406	1411	37	7063	599	1	FALSE	0.345113	0.345113	0	MF	ligase activity
GO:0008079	GO:0008079	20757	12	1411	1	121	4	2	FALSE	0.345146	0.345146	8.54442e-17	MF	translation termination factor activity
GO:0042218	GO:0042218	20757	13	1411	3	175	28	3	FALSE	0.345254	0.345254	6.80985e-20	BP	1-aminocyclopropane-1-carboxylate biosynthetic process
GO:0046456	GO:0046456	20757	2	1411	1	11	2	2	FALSE	0.345455	0.345455	0.0181818	BP	icosanoid biosynthetic process
GO:0000164	GO:0000164	20757	6	1411	1	5334	364	2	FALSE	0.34577	0.34577	3.13499e-20	CC	protein phosphatase type 1 complex
GO:0004325	GO:0004325	20757	3	1411	1	281	37	1	FALSE	0.346354	0.346354	2.73327e-07	MF	ferrochelatase activity
GO:0009934	GO:0009934	20757	16	1411	1	122	3	3	FALSE	0.346566	0.346566	2.42869e-20	BP	regulation of meristem structural organization
GO:0004611	GO:0004611	20757	4	1411	1	51	5	1	FALSE	0.346999	0.346999	4.0016e-06	MF	phosphoenolpyruvate carboxykinase activity
GO:0035967	GO:0035967	20757	10	1411	2	814	99	3	FALSE	0.348244	0.348244	3.00346e-23	BP	cellular response to topologically incorrect protein
GO:0009873	GO:0009873	20757	53	1411	7	340	37	3	FALSE	0.348631	0.348631	2.09424e-63	BP	ethylene mediated signaling pathway
GO:0031301	GO:0031301	20757	34	1411	3	374	23	2	FALSE	0.348842	0.348842	4.61682e-49	CC	integral to organelle membrane
GO:0009694	GO:0009694	20757	28	1411	14	32	15	1	FALSE	0.349833	0.349833	2.78087e-05	BP	jasmonic acid metabolic process
GO:0034214	GO:0034214	20757	2	1411	1	16	3	1	FALSE	0.35	0.35	0.00833333	BP	protein hexamerization
GO:0030036	GO:0030036	20757	70	1411	5	141	8	2	FALSE	0.351346	0.351346	5.3671e-42	BP	actin cytoskeleton organization
GO:0046937	GO:0046937	20757	2	1411	1	283	55	2	FALSE	0.351477	0.351477	2.50608e-05	BP	phytochelatin metabolic process
GO:0048545	GO:0048545	20757	32	1411	5	932	114	1	FALSE	0.352207	0.352207	4.29179e-60	BP	response to steroid hormone stimulus
GO:0015692	GO:0015692	20757	4	1411	1	234	24	1	FALSE	0.353263	0.353263	8.21371e-09	BP	lead ion transport
GO:0033365	GO:0033365	20757	137	1411	9	282	16	1	FALSE	0.353957	0.353957	3.03546e-84	BP	protein localization to organelle
GO:0051082	GO:0051082	20757	90	1411	9	2013	171	1	FALSE	0.354261	0.354261	5.04839e-159	MF	unfolded protein binding
GO:0008195	GO:0008195	20757	6	1411	1	286	20	1	FALSE	0.3553	0.3553	1.38695e-12	MF	phosphatidate phosphatase activity
GO:0051173	GO:0051173	20757	145	1411	11	3861	254	3	FALSE	0.356152	0.356152	1.0555e-267	BP	positive regulation of nitrogen compound metabolic process
GO:0051090	GO:0051090	20757	6	1411	1	2009	142	3	FALSE	0.356217	0.356217	1.10331e-17	BP	regulation of sequence-specific DNA binding transcription factor activity
GO:0006817	GO:0006817	20757	19	1411	4	75	12	1	FALSE	0.356243	0.356243	3.48619e-18	BP	phosphate ion transport
GO:0042937	GO:0042937	20757	3	1411	1	23	3	2	FALSE	0.356296	0.356296	0.000564653	MF	tripeptide transporter activity
GO:0009838	GO:0009838	20757	19	1411	2	1969	129	2	FALSE	0.35673	0.35673	3.40613e-46	BP	abscission
GO:0046938	GO:0046938	20757	2	1411	1	157	31	3	FALSE	0.356933	0.356933	8.16593e-05	BP	phytochelatin biosynthetic process
GO:0071545	GO:0071545	20757	5	1411	1	14	1	2	FALSE	0.357143	0.357143	0.0004995	BP	inositol phosphate catabolic process
GO:0048586	GO:0048586	20757	5	1411	1	14	1	2	FALSE	0.357143	0.357143	0.0004995	BP	regulation of long-day photoperiodism, flowering
GO:0005750	GO:0005750	20757	17	1411	1	125	3	3	FALSE	0.357495	0.357495	2.5026e-21	CC	mitochondrial respiratory chain complex III
GO:0042219	GO:0042219	20757	3	1411	1	88	12	2	FALSE	0.359372	0.359372	9.11278e-06	BP	cellular modified amino acid catabolic process
GO:0008146	GO:0008146	20757	14	1411	2	23	2	1	FALSE	0.359684	0.359684	1.22371e-06	MF	sulfotransferase activity
GO:0006869	GO:0006869	20757	105	1411	14	343	41	2	FALSE	0.360174	0.360174	3.7586e-91	BP	lipid transport
GO:0071918	GO:0071918	20757	4	1411	1	954	101	2	FALSE	0.361327	0.361327	2.91576e-11	BP	urea transmembrane transport
GO:0048367	GO:0048367	20757	295	1411	25	787	62	2	FALSE	0.362222	0.362222	2.782e-225	BP	shoot development
GO:0009074	GO:0009074	20757	5	1411	2	109	27	3	FALSE	0.362227	0.362227	8.55957e-09	BP	aromatic amino acid family catabolic process
GO:0006892	GO:0006892	20757	5	1411	1	60	5	1	FALSE	0.363041	0.363041	1.83099e-07	BP	post-Golgi vesicle-mediated transport
GO:0047334	GO:0047334	20757	4	1411	1	11	1	1	FALSE	0.363636	0.363636	0.0030303	MF	diphosphate-fructose-6-phosphate 1-phosphotransferase activity
GO:0035195	GO:0035195	20757	16	1411	1	44	1	1	FALSE	0.363636	0.363636	2.39972e-12	BP	gene silencing by miRNA
GO:0046174	GO:0046174	20757	4	1411	1	95	10	2	FALSE	0.363984	0.363984	3.14115e-07	BP	polyol catabolic process
GO:0009889	GO:0009889	20757	1785	1411	126	4175	287	2	FALSE	0.364025	0.364025	0	BP	regulation of biosynthetic process
GO:0046838	GO:0046838	20757	5	1411	1	729	63	2	FALSE	0.364424	0.364424	5.90899e-13	BP	phosphorylated carbohydrate dephosphorylation
GO:0010294	GO:0010294	20757	6	1411	1	85	6	1	FALSE	0.364444	0.364444	2.28648e-09	MF	abscisic acid glucosyltransferase activity
GO:0009759	GO:0009759	20757	4	1411	2	71	22	3	FALSE	0.364778	0.364778	1.02919e-06	BP	indole glucosinolate biosynthetic process
GO:0006555	GO:0006555	20757	23	1411	1	63	1	2	FALSE	0.365079	0.365079	1.0639e-17	BP	methionine metabolic process
GO:0046274	GO:0046274	20757	8	1411	3	52	14	2	FALSE	0.366399	0.366399	1.32884e-09	BP	lignin catabolic process
GO:0006152	GO:0006152	20757	6	1411	1	603	44	3	FALSE	0.366552	0.366552	1.53555e-14	BP	purine nucleoside catabolic process
GO:0010093	GO:0010093	20757	10	1411	1	899	40	3	FALSE	0.367129	0.367129	1.10658e-23	BP	specification of floral organ identity
GO:0044242	GO:0044242	20757	61	1411	6	1425	115	3	FALSE	0.369148	0.369148	7.73728e-109	BP	cellular lipid catabolic process
GO:0010051	GO:0010051	20757	43	1411	2	104	3	1	FALSE	0.37025	0.37025	2.97753e-30	BP	xylem and phloem pattern formation
GO:0018022	GO:0018022	20757	16	1411	1	78	2	2	FALSE	0.370296	0.370296	5.81441e-17	BP	peptidyl-lysine methylation
GO:0016647	GO:0016647	20757	3	1411	1	22	3	1	FALSE	0.370779	0.370779	0.000649351	MF	oxidoreductase activity, acting on the CH-NH group of donors, oxygen as acceptor
GO:0008017	GO:0008017	20757	30	1411	4	38	4	1	FALSE	0.371266	0.371266	2.04484e-08	MF	microtubule binding
GO:0009718	GO:0009718	20757	17	1411	2	133	10	3	FALSE	0.374169	0.374169	8.11477e-22	BP	anthocyanin biosynthetic process
GO:0004450	GO:0004450	20757	3	1411	1	8	1	1	FALSE	0.375	0.375	0.0178571	MF	isocitrate dehydrogenase (NADP+) activity
GO:0006721	GO:0006721	20757	90	1411	7	119	8	1	FALSE	0.37512	0.37512	2.35647e-28	BP	terpenoid metabolic process
GO:0048468	GO:0048468	20757	212	1411	14	1600	95	3	FALSE	0.376192	0.376192	5.74614e-271	BP	cell development
GO:0019632	GO:0019632	20757	3	1411	1	309	45	1	FALSE	0.377394	0.377394	2.05354e-07	BP	shikimate metabolic process
GO:0018874	GO:0018874	20757	3	1411	1	309	45	2	FALSE	0.377394	0.377394	2.05354e-07	BP	benzoate metabolic process
GO:0008728	GO:0008728	20757	2	1411	1	10	2	1	FALSE	0.377778	0.377778	0.0222222	MF	GTP diphosphokinase activity
GO:0007167	GO:0007167	20757	127	1411	11	152	12	1	FALSE	0.379177	0.379177	3.56354e-29	BP	enzyme linked receptor protein signaling pathway
GO:0006102	GO:0006102	20757	11	1411	2	661	78	1	FALSE	0.379513	0.379513	4.12353e-24	BP	isocitrate metabolic process
GO:0042887	GO:0042887	20757	4	1411	1	694	78	2	FALSE	0.379977	0.379977	1.0436e-10	MF	amide transmembrane transporter activity
GO:0032970	GO:0032970	20757	18	1411	2	3200	233	2	FALSE	0.381273	0.381273	5.42555e-48	BP	regulation of actin filament-based process
GO:0051861	GO:0051861	20757	4	1411	1	187	21	1	FALSE	0.381586	0.381586	2.02706e-08	MF	glycolipid binding
GO:0042542	GO:0042542	20757	51	1411	9	83	13	1	FALSE	0.381805	0.381805	1.03446e-23	BP	response to hydrogen peroxide
GO:0006537	GO:0006537	20757	4	1411	1	28	3	2	FALSE	0.382173	0.382173	4.884e-05	BP	glutamate biosynthetic process
GO:0051128	GO:0051128	20757	69	1411	6	4311	312	2	FALSE	0.382696	0.382696	4.84199e-153	BP	regulation of cellular component organization
GO:0000902	GO:0000902	20757	234	1411	15	249	15	1	FALSE	0.382838	0.382838	2.29249e-24	BP	cell morphogenesis
GO:0022891	GO:0022891	20757	694	1411	78	966	106	2	FALSE	0.383556	0.383556	1.45554e-248	MF	substrate-specific transmembrane transporter activity
GO:0016289	GO:0016289	20757	13	1411	1	61	2	1	FALSE	0.383607	0.383607	1.52295e-13	MF	CoA hydrolase activity
GO:0042398	GO:0042398	20757	20	1411	4	198	31	2	FALSE	0.383763	0.383763	7.65535e-28	BP	cellular modified amino acid biosynthetic process
GO:0048658	GO:0048658	20757	8	1411	1	1553	91	3	FALSE	0.383805	0.383805	1.21337e-21	BP	tapetal layer development
GO:0000741	GO:0000741	20757	17	1411	3	23	3	2	FALSE	0.383964	0.383964	9.90619e-06	BP	karyogamy
GO:0055067	GO:0055067	20757	16	1411	3	87	12	1	FALSE	0.384439	0.384439	8.44233e-18	BP	monovalent inorganic cation homeostasis
GO:0051539	GO:0051539	20757	7	1411	1	33	2	1	FALSE	0.38447	0.38447	2.3408e-07	MF	4 iron, 4 sulfur cluster binding
GO:0008506	GO:0008506	20757	8	1411	2	80	13	2	FALSE	0.384984	0.384984	3.44976e-11	MF	sucrose:hydrogen symporter activity
GO:0016405	GO:0016405	20757	18	1411	6	28	8	1	FALSE	0.385244	0.385244	7.62014e-08	MF	CoA-ligase activity
GO:0016879	GO:0016879	20757	304	1411	29	406	37	1	FALSE	0.385637	0.385637	8.91591e-99	MF	ligase activity, forming carbon-nitrogen bonds
GO:0016139	GO:0016139	20757	24	1411	4	191	25	2	FALSE	0.386269	0.386269	5.04568e-31	BP	glycoside catabolic process
GO:0016652	GO:0016652	20757	4	1411	1	71	8	1	FALSE	0.386946	0.386946	1.02919e-06	MF	oxidoreductase activity, acting on NADH or NADPH, NAD or NADP as acceptor
GO:0016653	GO:0016653	20757	4	1411	1	71	8	1	FALSE	0.386946	0.386946	1.02919e-06	MF	oxidoreductase activity, acting on NADH or NADPH, heme protein as acceptor
GO:0043255	GO:0043255	20757	18	1411	2	2008	148	3	FALSE	0.387368	0.387368	2.45348e-44	BP	regulation of carbohydrate biosynthetic process
GO:0010675	GO:0010675	20757	18	1411	2	2428	179	3	FALSE	0.387416	0.387416	7.93045e-46	BP	regulation of cellular carbohydrate metabolic process
GO:0042744	GO:0042744	20757	6	1411	1	1072	84	3	FALSE	0.387855	0.387855	4.81117e-16	BP	hydrogen peroxide catabolic process
GO:0003978	GO:0003978	20757	6	1411	1	28	2	1	FALSE	0.388889	0.388889	2.65435e-06	MF	UDP-glucose 4-epimerase activity
GO:0045487	GO:0045487	20757	4	1411	1	105	12	3	FALSE	0.389206	0.389206	2.09195e-07	BP	gibberellin catabolic process
GO:0030173	GO:0030173	20757	5	1411	1	34	3	2	FALSE	0.389372	0.389372	3.59381e-06	CC	integral to Golgi membrane
GO:0006810	GO:0006810	20757	1808	1411	163	1818	163	1	FALSE	0.389923	0.389923	9.43176e-27	BP	transport
GO:0010295	GO:0010295	20757	4	1411	1	53	6	1	FALSE	0.390882	0.390882	3.41501e-06	MF	(+)-abscisic acid 8'-hydroxylase activity
GO:0005789	GO:0005789	20757	63	1411	6	1625	130	4	FALSE	0.39109	0.39109	3.48541e-115	CC	endoplasmic reticulum membrane
GO:0016772	GO:0016772	20757	1369	1411	131	2418	227	1	FALSE	0.391252	0.391252	0	MF	transferase activity, transferring phosphorus-containing groups
GO:0009646	GO:0009646	20757	16	1411	3	79	11	1	FALSE	0.391302	0.391302	4.6368e-17	BP	response to absence of light
GO:0019405	GO:0019405	20757	4	1411	1	130	15	3	FALSE	0.391371	0.391371	8.80368e-08	BP	alditol catabolic process
GO:0016841	GO:0016841	20757	5	1411	2	23	6	1	FALSE	0.39172	0.39172	2.97186e-05	MF	ammonia-lyase activity
GO:0021700	GO:0021700	20757	77	1411	6	1969	129	1	FALSE	0.391988	0.391988	1.44177e-140	BP	developmental maturation
GO:0015154	GO:0015154	20757	9	1411	2	102	15	2	FALSE	0.393376	0.393376	4.36602e-13	MF	disaccharide transmembrane transporter activity
GO:0019900	GO:0019900	20757	35	1411	3	110	7	1	FALSE	0.393442	0.393442	1.61409e-29	MF	kinase binding
GO:0015793	GO:0015793	20757	3	1411	1	118	18	2	FALSE	0.394191	0.394191	3.7465e-06	BP	glycerol transport
GO:0016571	GO:0016571	20757	41	1411	1	104	1	2	FALSE	0.394231	0.394231	6.43977e-30	BP	histone methylation
GO:0046365	GO:0046365	20757	67	1411	9	185	22	3	FALSE	0.394867	0.394867	4.14431e-52	BP	monosaccharide catabolic process
GO:0016585	GO:0016585	20757	13	1411	1	1324	50	2	FALSE	0.395149	0.395149	1.7195e-31	CC	chromatin remodeling complex
GO:0022621	GO:0022621	20757	299	1411	25	787	62	1	FALSE	0.395158	0.395158	3.7648e-226	BP	shoot system development
GO:0047364	GO:0047364	20757	3	1411	1	14	2	1	FALSE	0.395604	0.395604	0.00274725	MF	desulfoglucosinolate sulfotransferase activity
GO:0042723	GO:0042723	20757	7	1411	1	4066	282	5	FALSE	0.395608	0.395608	2.75742e-22	BP	thiamine-containing compound metabolic process
GO:0046434	GO:0046434	20757	6	1411	1	1305	106	2	FALSE	0.39909	0.39909	1.47458e-16	BP	organophosphate catabolic process
GO:0009269	GO:0009269	20757	18	1411	3	231	29	1	FALSE	0.399183	0.399183	3.60186e-27	BP	response to desiccation
GO:0006665	GO:0006665	20757	28	1411	2	44	2	1	FALSE	0.399577	0.399577	2.39972e-12	BP	sphingolipid metabolic process
GO:2000280	GO:2000280	20757	21	1411	2	526	34	2	FALSE	0.399663	0.399663	5.53768e-38	BP	regulation of root development
GO:0042054	GO:0042054	20757	22	1411	1	55	1	2	FALSE	0.4	0.4	7.68726e-16	MF	histone methyltransferase activity
GO:0016756	GO:0016756	20757	4	1411	2	6	2	1	FALSE	0.4	0.4	0.0666667	MF	glutathione gamma-glutamylcysteinyltransferase activity
GO:0005459	GO:0005459	20757	4	1411	2	6	2	2	FALSE	0.4	0.4	0.0666667	MF	UDP-galactose transmembrane transporter activity
GO:0015785	GO:0015785	20757	4	1411	2	6	2	1	FALSE	0.4	0.4	0.0666667	BP	UDP-galactose transport
GO:0003985	GO:0003985	20757	2	1411	1	5	1	2	FALSE	0.4	0.4	0.1	MF	acetyl-CoA C-acetyltransferase activity
GO:0006148	GO:0006148	20757	2	1411	1	5	1	2	FALSE	0.4	0.4	0.1	BP	inosine catabolic process
GO:0047622	GO:0047622	20757	2	1411	1	5	1	1	FALSE	0.4	0.4	0.1	MF	adenosine nucleosidase activity
GO:0005356	GO:0005356	20757	1	1411	1	5	2	2	FALSE	0.4	0.4	0.2	MF	hydrogen:glucose symporter activity
GO:0009922	GO:0009922	20757	6	1411	1	15	1	1	FALSE	0.4	0.4	0.0001998	MF	fatty acid elongase activity
GO:0003713	GO:0003713	20757	16	1411	1	40	1	2	FALSE	0.4	0.4	1.59104e-11	MF	transcription coactivator activity
GO:0030234	GO:0030234	20757	266	1411	20	18985	1327	3	FALSE	0.400608	0.400608	0	MF	enzyme regulator activity
GO:0071496	GO:0071496	20757	119	1411	10	238	18	1	FALSE	0.403554	0.403554	4.38193e-71	BP	cellular response to external stimulus
GO:0019757	GO:0019757	20757	55	1411	12	267	53	2	FALSE	0.404335	0.404335	1.75598e-58	BP	glycosinolate metabolic process
GO:0019511	GO:0019511	20757	10	1411	1	64	3	1	FALSE	0.404666	0.404666	6.60183e-12	BP	peptidyl-proline hydroxylation
GO:0004576	GO:0004576	20757	6	1411	1	280	23	1	FALSE	0.404969	0.404969	1.5769e-12	MF	oligosaccharyl transferase activity
GO:0015079	GO:0015079	20757	46	1411	5	221	20	3	FALSE	0.405455	0.405455	1.22588e-48	MF	potassium ion transmembrane transporter activity
GO:0051261	GO:0051261	20757	7	1411	2	21	4	1	FALSE	0.407018	0.407018	8.59993e-06	BP	protein depolymerization
GO:0009723	GO:0009723	20757	153	1411	20	932	114	1	FALSE	0.40762	0.40762	5.27933e-180	BP	response to ethylene stimulus
GO:0009698	GO:0009698	20757	152	1411	28	422	74	2	FALSE	0.407838	0.407838	4.16784e-119	BP	phenylpropanoid metabolic process
GO:0033559	GO:0033559	20757	11	1411	2	185	23	1	FALSE	0.408059	0.408059	6.22151e-18	BP	unsaturated fatty acid metabolic process
GO:0031667	GO:0031667	20757	112	1411	10	135	11	1	FALSE	0.408131	0.408131	1.89725e-26	BP	response to nutrient levels
GO:0006828	GO:0006828	20757	9	1411	1	57	3	1	FALSE	0.408886	0.408886	1.11155e-10	BP	manganese ion transport
GO:0005432	GO:0005432	20757	4	1411	1	42	5	2	FALSE	0.409944	0.409944	8.93416e-06	MF	calcium:sodium antiporter activity
GO:0048193	GO:0048193	20757	60	1411	5	516	36	2	FALSE	0.409995	0.409995	5.14912e-80	BP	Golgi vesicle transport
GO:0080022	GO:0080022	20757	15	1411	2	272	25	1	FALSE	0.410019	0.410019	5.87053e-25	BP	primary root development
GO:0016645	GO:0016645	20757	22	1411	3	1173	123	1	FALSE	0.410713	0.410713	4.09509e-47	MF	oxidoreductase activity, acting on the CH-NH group of donors
GO:0005626	GO:0005626	20757	40	1411	7	45	7	1	FALSE	0.410836	0.410836	8.18492e-07	CC	insoluble fraction
GO:0003994	GO:0003994	20757	3	1411	1	69	11	1	FALSE	0.411078	0.411078	1.90862e-05	MF	aconitate hydratase activity
GO:0004017	GO:0004017	20757	5	1411	1	22	2	2	FALSE	0.411255	0.411255	3.79737e-05	MF	adenylate kinase activity
GO:0042991	GO:0042991	20757	6	1411	1	38	3	1	FALSE	0.412044	0.412044	3.62229e-07	BP	transcription factor import into nucleus
GO:0070011	GO:0070011	20757	438	1411	28	469	29	1	FALSE	0.412204	0.412204	3.53919e-49	MF	peptidase activity, acting on L-amino acid peptides
GO:0030976	GO:0030976	20757	5	1411	1	220	22	2	FALSE	0.412528	0.412528	2.4375e-10	MF	thiamine pyrophosphate binding
GO:0032271	GO:0032271	20757	19	1411	2	3141	231	3	FALSE	0.412803	0.412803	4.61843e-50	BP	regulation of protein polymerization
GO:0046246	GO:0046246	20757	10	1411	1	101	5	2	FALSE	0.412887	0.412887	5.20493e-14	BP	terpene biosynthetic process
GO:0006195	GO:0006195	20757	571	1411	40	645	44	3	FALSE	0.414816	0.414816	3.1922e-99	BP	purine nucleotide catabolic process
GO:0016758	GO:0016758	20757	280	1411	23	422	33	1	FALSE	0.415159	0.415159	2.15672e-116	MF	transferase activity, transferring hexosyl groups
GO:0031351	GO:0031351	20757	11	1411	1	1159	55	3	FALSE	0.415602	0.415602	8.25866e-27	CC	integral to plastid membrane
GO:0004737	GO:0004737	20757	5	1411	1	51	5	1	FALSE	0.416467	0.416467	4.25702e-07	MF	pyruvate decarboxylase activity
GO:0010030	GO:0010030	20757	7	1411	1	124	9	4	FALSE	0.417952	0.417952	1.32846e-11	BP	positive regulation of seed germination
GO:0080029	GO:0080029	20757	4	1411	1	586	74	3	FALSE	0.418106	0.418106	2.05625e-10	BP	cellular response to boron-containing substance levels
GO:0048589	GO:0048589	20757	238	1411	17	2009	134	2	FALSE	0.419716	0.419716	1.24121473894148e-316	BP	developmental growth
GO:0046777	GO:0046777	20757	86	1411	10	959	101	1	FALSE	0.420043	0.420043	4.5146e-125	BP	protein autophosphorylation
GO:0055082	GO:0055082	20757	81	1411	10	241	27	2	FALSE	0.420193	0.420193	2.78794e-66	BP	cellular chemical homeostasis
GO:0015035	GO:0015035	20757	43	1411	4	53	4	1	FALSE	0.421446	0.421446	5.12844e-11	MF	protein disulfide oxidoreductase activity
GO:0005102	GO:0005102	20757	50	1411	5	2013	171	1	FALSE	0.421841	0.421841	3.60883e-101	MF	receptor binding
GO:0008320	GO:0008320	20757	55	1411	6	127	12	2	FALSE	0.422489	0.422489	2.58063e-37	MF	protein transmembrane transporter activity
GO:0016417	GO:0016417	20757	8	1411	1	184	12	1	FALSE	0.423313	0.423313	3.58082e-14	MF	S-acyltransferase activity
GO:0060255	GO:0060255	20757	1920	1411	129	5616	371	2	FALSE	0.423385	0.423385	0	BP	regulation of macromolecule metabolic process
GO:0009821	GO:0009821	20757	13	1411	2	468	51	2	FALSE	0.423678	0.423678	1.426e-25	BP	alkaloid biosynthetic process
GO:0042447	GO:0042447	20757	6	1411	1	1266	111	2	FALSE	0.424038	0.424038	1.76963e-16	BP	hormone catabolic process
GO:0042353	GO:0042353	20757	5	1411	2	11	3	2	FALSE	0.424242	0.424242	0.0021645	BP	fucose biosynthetic process
GO:0070547	GO:0070547	20757	4	1411	1	48	6	1	FALSE	0.424761	0.424761	5.13927e-06	MF	L-tyrosine aminotransferase activity
GO:0016810	GO:0016810	20757	92	1411	7	2573	173	1	FALSE	0.424846	0.424846	1.12043e-171	MF	hydrolase activity, acting on carbon-nitrogen (but not peptide) bonds
GO:0048571	GO:0048571	20757	11	1411	1	46	2	1	FALSE	0.425121	0.425121	7.49581e-11	BP	long-day photoperiodism
GO:0051130	GO:0051130	20757	22	1411	2	1410	92	3	FALSE	0.426375	0.426375	6.90973e-49	BP	positive regulation of cellular component organization
GO:0015174	GO:0015174	20757	5	1411	1	59	6	2	FALSE	0.426795	0.426795	1.99745e-07	MF	basic amino acid transmembrane transporter activity
GO:0000186	GO:0000186	20757	5	1411	1	959	101	3	FALSE	0.427456	0.427456	1.49494e-13	BP	activation of MAPKK activity
GO:0015238	GO:0015238	20757	55	1411	7	852	96	2	FALSE	0.427536	0.427536	5.0482e-88	MF	drug transmembrane transporter activity
GO:0043647	GO:0043647	20757	13	1411	1	125	5	1	FALSE	0.427992	0.427992	6.53075e-18	BP	inositol phosphate metabolic process
GO:0010211	GO:0010211	20757	1	1411	1	7	3	1	FALSE	0.428571	0.428571	0.142857	MF	IAA-Leu conjugate hydrolase activity
GO:0010210	GO:0010210	20757	1	1411	1	7	3	1	FALSE	0.428571	0.428571	0.142857	MF	IAA-Phe conjugate hydrolase activity
GO:0006101	GO:0006101	20757	3	1411	1	7	1	1	FALSE	0.428571	0.428571	0.0285714	BP	citrate metabolic process
GO:0016884	GO:0016884	20757	15	1411	2	304	29	1	FALSE	0.429197	0.429197	1.06131e-25	MF	carbon-nitrogen ligase activity, with glutamine as amido-N-donor
GO:0008236	GO:0008236	20757	158	1411	11	438	28	2	FALSE	0.429223	0.429223	1.06646e-123	MF	serine-type peptidase activity
GO:0004029	GO:0004029	20757	8	1411	2	40	7	1	FALSE	0.430613	0.430613	1.30031e-08	MF	aldehyde dehydrogenase (NAD) activity
GO:0010089	GO:0010089	20757	16	1411	1	37	1	1	FALSE	0.432432	0.432432	7.76652e-11	BP	xylem development
GO:0043562	GO:0043562	20757	15	1411	2	95	9	1	FALSE	0.432581	0.432581	9.05999e-18	BP	cellular response to nitrogen levels
GO:0048574	GO:0048574	20757	10	1411	1	41	2	2	FALSE	0.432927	0.432927	8.91982e-10	BP	long-day photoperiodism, flowering
GO:0051181	GO:0051181	20757	6	1411	1	1808	163	1	FALSE	0.433178	0.433178	2.07849e-17	BP	cofactor transport
GO:0046128	GO:0046128	20757	25	1411	4	38	5	2	FALSE	0.433476	0.433476	1.84674e-10	BP	purine ribonucleoside metabolic process
GO:0000162	GO:0000162	20757	20	1411	8	47	17	3	FALSE	0.433651	0.433651	1.02433e-13	BP	tryptophan biosynthetic process
GO:0048443	GO:0048443	20757	54	1411	5	139	11	2	FALSE	0.434258	0.434258	6.76299e-40	BP	stamen development
GO:0004713	GO:0004713	20757	15	1411	2	815	79	1	FALSE	0.435668	0.435668	3.20201e-32	MF	protein tyrosine kinase activity
GO:0015399	GO:0015399	20757	194	1411	25	486	60	1	FALSE	0.435839	0.435839	2.83597e-141	MF	primary active transmembrane transporter activity
GO:0042147	GO:0042147	20757	7	1411	1	16	1	1	FALSE	0.4375	0.4375	8.74126e-05	BP	retrograde transport, endosome to Golgi
GO:0019829	GO:0019829	20757	30	1411	4	367	41	2	FALSE	0.437829	0.437829	1.02995e-44	MF	cation-transporting ATPase activity
GO:0004930	GO:0004930	20757	6	1411	1	155	14	2	FALSE	0.438894	0.438894	5.72634e-11	MF	G-protein coupled receptor activity
GO:0060089	GO:0060089	20757	300	1411	22	18985	1327	1	FALSE	0.439432	0.439432	0	MF	molecular transducer activity
GO:0046836	GO:0046836	20757	4	1411	1	105	14	1	FALSE	0.440891	0.440891	2.09195e-07	BP	glycolipid transport
GO:0018024	GO:0018024	20757	15	1411	1	34	1	3	FALSE	0.441176	0.441176	5.38803e-10	MF	histone-lysine N-methyltransferase activity
GO:0032259	GO:0032259	20757	235	1411	19	10133	778	1	FALSE	0.441854	0.441854	0	BP	methylation
GO:0010605	GO:0010605	20757	204	1411	14	5343	344	3	FALSE	0.442308	0.442308	0	BP	negative regulation of macromolecule metabolic process
GO:0045543	GO:0045543	20757	4	1411	1	53	7	1	FALSE	0.442722	0.442722	3.41501e-06	MF	gibberellin 2-beta-dioxygenase activity
GO:0065004	GO:0065004	20757	52	1411	2	182	5	2	FALSE	0.443021	0.443021	7.8817e-47	BP	protein-DNA complex assembly
GO:0016279	GO:0016279	20757	16	1411	1	36	1	3	FALSE	0.444444	0.444444	1.36839e-10	MF	protein-lysine N-methyltransferase activity
GO:0006094	GO:0006094	20757	4	1411	1	82	11	2	FALSE	0.444482	0.444482	5.71736e-07	BP	gluconeogenesis
GO:0032989	GO:0032989	20757	249	1411	15	1480	84	3	FALSE	0.444508	0.444508	2.14437e-290	BP	cellular component morphogenesis
GO:0042285	GO:0042285	20757	12	1411	2	42	5	1	FALSE	0.445887	0.445887	9.04313e-11	MF	xylosyltransferase activity
GO:0009991	GO:0009991	20757	135	1411	11	238	18	1	FALSE	0.446953	0.446953	3.75692e-70	BP	response to extracellular stimulus
GO:0030145	GO:0030145	20757	19	1411	2	1502	118	1	FALSE	0.447387	0.447387	5.9981e-44	MF	manganese ion binding
GO:0042493	GO:0042493	20757	69	1411	11	1977	293	1	FALSE	0.447497	0.447497	2.13923e-129	BP	response to drug
GO:0070301	GO:0070301	20757	9	1411	2	62	10	2	FALSE	0.447691	0.447691	4.92936e-11	BP	cellular response to hydrogen peroxide
GO:0010315	GO:0010315	20757	16	1411	1	90	3	2	FALSE	0.448212	0.448212	4.65837e-18	BP	auxin efflux
GO:0010039	GO:0010039	20757	35	1411	6	420	64	1	FALSE	0.448372	0.448372	6.8129e-52	BP	response to iron ion
GO:0005529	GO:0005529	20757	44	1411	8	127	21	1	FALSE	0.448416	0.448416	3.4814e-35	MF	sugar binding
GO:0010035	GO:0010035	20757	524	1411	79	1977	293	1	FALSE	0.448927	0.448927	0	BP	response to inorganic substance
GO:0070647	GO:0070647	20757	287	1411	27	1588	144	1	FALSE	0.449315	0.449315	0	BP	protein modification by small protein conjugation or removal
GO:0048506	GO:0048506	20757	20	1411	1	78	2	2	FALSE	0.44955	0.44955	5.04993e-19	BP	regulation of timing of meristematic phase transition
GO:0070838	GO:0070838	20757	52	1411	6	234	24	2	FALSE	0.450317	0.450317	2.35459e-53	BP	divalent metal ion transport
GO:0019538	GO:0019538	20757	2778	1411	197	7300	513	2	FALSE	0.450745	0.450745	0	BP	protein metabolic process
GO:0015081	GO:0015081	20757	37	1411	4	218	20	3	FALSE	0.450826	0.450826	1.05581e-42	MF	sodium ion transmembrane transporter activity
GO:0048825	GO:0048825	20757	26	1411	2	537	31	2	FALSE	0.451259	0.451259	7.82332e-45	BP	cotyledon development
GO:0048584	GO:0048584	20757	69	1411	9	4208	506	3	FALSE	0.451601	0.451601	2.60333e-152	BP	positive regulation of response to stimulus
GO:0010186	GO:0010186	20757	2	1411	1	39	10	3	FALSE	0.452092	0.452092	0.00134953	BP	positive regulation of cellular defense response
GO:0032501	GO:0032501	20757	1879	1411	132	19629	1362	1	FALSE	0.453026	0.453026	0	BP	multicellular organismal process
GO:0042803	GO:0042803	20757	68	1411	6	204	16	2	FALSE	0.453027	0.453027	6.84326e-56	MF	protein homodimerization activity
GO:0016144	GO:0016144	20757	34	1411	6	140	22	3	FALSE	0.453335	0.453335	2.51389e-33	BP	S-glycoside biosynthetic process
GO:0032956	GO:0032956	20757	18	1411	2	74	6	3	FALSE	0.453578	0.453578	1.37613e-17	BP	regulation of actin cytoskeleton organization
GO:0004802	GO:0004802	20757	3	1411	1	12	2	1	FALSE	0.454545	0.454545	0.00454545	MF	transketolase activity
GO:0046854	GO:0046854	20757	20	1411	1	44	1	2	FALSE	0.454545	0.454545	5.67846e-13	BP	phosphatidylinositol phosphorylation
GO:0042299	GO:0042299	20757	5	1411	1	11	1	1	FALSE	0.454545	0.454545	0.0021645	MF	lupeol synthase activity
GO:0008417	GO:0008417	20757	7	1411	1	280	23	2	FALSE	0.454917	0.454917	4.02857e-14	MF	fucosyltransferase activity
GO:0004674	GO:0004674	20757	640	1411	63	815	79	1	FALSE	0.45564	0.45564	2.30001e-183	MF	protein serine/threonine kinase activity
GO:0043288	GO:0043288	20757	19	1411	2	90	7	1	FALSE	0.45779	0.45779	6.96341e-20	BP	apocarotenoid metabolic process
GO:0080046	GO:0080046	20757	8	1411	1	85	6	1	FALSE	0.45789	0.45789	2.07794e-11	MF	quercetin 4'-O-glucosyltransferase activity
GO:0042537	GO:0042537	20757	3	1411	1	326	60	1	FALSE	0.457892	0.457892	1.74785e-07	BP	benzene-containing compound metabolic process
GO:0004702	GO:0004702	20757	45	1411	5	642	63	3	FALSE	0.458228	0.458228	2.65751e-70	MF	receptor signaling protein serine/threonine kinase activity
GO:0005743	GO:0005743	20757	191	1411	9	254	11	2	FALSE	0.458297	0.458297	2.78962e-61	CC	mitochondrial inner membrane
GO:0019370	GO:0019370	20757	2	1411	1	27	7	3	FALSE	0.458689	0.458689	0.002849	BP	leukotriene biosynthetic process
GO:0046685	GO:0046685	20757	10	1411	2	524	79	1	FALSE	0.459766	0.459766	2.53498e-21	BP	response to arsenic-containing substance
GO:0006740	GO:0006740	20757	24	1411	3	1285	133	2	FALSE	0.459826	0.459826	1.8745e-51	BP	NADPH regeneration
GO:0004345	GO:0004345	20757	6	1411	1	125	12	1	FALSE	0.461359	0.461359	2.13191e-10	MF	glucose-6-phosphate dehydrogenase activity
GO:0004709	GO:0004709	20757	5	1411	1	45	5	3	FALSE	0.461426	0.461426	8.18492e-07	MF	MAP kinase kinase kinase activity
GO:0016701	GO:0016701	20757	33	1411	4	1173	123	1	FALSE	0.461434	0.461434	7.06594e-65	MF	oxidoreductase activity, acting on single donors with incorporation of molecular oxygen
GO:0008186	GO:0008186	20757	7	1411	1	298	25	1	FALSE	0.462004	0.462004	2.59266e-14	MF	RNA-dependent ATPase activity
GO:0006897	GO:0006897	20757	20	1411	2	224	17	2	FALSE	0.462092	0.462092	5.76394e-29	BP	endocytosis
GO:0009823	GO:0009823	20757	6	1411	1	23	2	2	FALSE	0.462451	0.462451	9.90619e-06	BP	cytokinin catabolic process
GO:0010224	GO:0010224	20757	54	1411	6	81	8	1	FALSE	0.462859	0.462859	4.33599e-22	BP	response to UV-B
GO:0006302	GO:0006302	20757	32	1411	1	172	3	1	FALSE	0.462908	0.462908	1.65949e-35	BP	double-strand break repair
GO:0033205	GO:0033205	20757	25	1411	1	175	4	2	FALSE	0.463346	0.463346	7.88132e-31	BP	cell cycle cytokinesis
GO:0048563	GO:0048563	20757	29	1411	3	303	26	3	FALSE	0.464259	0.464259	3.85286e-41	BP	post-embryonic organ morphogenesis
GO:0019354	GO:0019354	20757	2	1411	1	8	2	2	FALSE	0.464286	0.464286	0.0357143	BP	siroheme biosynthetic process
GO:0007004	GO:0007004	20757	2	1411	1	8	2	3	FALSE	0.464286	0.464286	0.0357143	BP	telomere maintenance via telomerase
GO:0008131	GO:0008131	20757	17	1411	5	31	8	1	FALSE	0.465884	0.465884	3.77099e-09	MF	primary amine oxidase activity
GO:0009152	GO:0009152	20757	96	1411	7	644	43	3	FALSE	0.46591	0.46591	3.82689e-117	BP	purine ribonucleotide biosynthetic process
GO:0010386	GO:0010386	20757	9	1411	2	66	11	1	FALSE	0.466376	0.466376	2.70167e-11	BP	lateral root primordium development
GO:0044448	GO:0044448	20757	37	1411	3	5305	362	2	FALSE	0.467672	0.467672	2.39897e-95	CC	cell cortex part
GO:0080050	GO:0080050	20757	15	1411	1	611	25	3	FALSE	0.469592	0.469592	2.51833e-30	BP	regulation of seed development
GO:0006983	GO:0006983	20757	1	1411	1	17	8	3	FALSE	0.470588	0.470588	0.0588235	BP	ER overload response
GO:0008843	GO:0008843	20757	1	1411	1	17	8	1	FALSE	0.470588	0.470588	0.0588235	MF	endochitinase activity
GO:0031349	GO:0031349	20757	37	1411	8	793	159	3	FALSE	0.470972	0.470972	1.72226e-64	BP	positive regulation of defense response
GO:0016651	GO:0016651	20757	71	1411	8	1173	123	1	FALSE	0.472512	0.472512	8.8831e-116	MF	oxidoreductase activity, acting on NADH or NADPH
GO:0043903	GO:0043903	20757	2	1411	1	48	13	2	FALSE	0.472518	0.472518	0.000886525	BP	regulation of symbiosis, encompassing mutualism through parasitism
GO:0034762	GO:0034762	20757	44	1411	4	4011	321	3	FALSE	0.473165	0.473165	9.64458e-105	BP	regulation of transmembrane transport
GO:0046873	GO:0046873	20757	157	1411	17	423	44	2	FALSE	0.473317	0.473317	1.69581e-120	MF	metal ion transmembrane transporter activity
GO:0006751	GO:0006751	20757	3	1411	1	27	5	4	FALSE	0.473504	0.473504	0.00034188	BP	glutathione catabolic process
GO:0006479	GO:0006479	20757	56	1411	1	118	1	2	FALSE	0.474576	0.474576	4.77639e-35	BP	protein methylation
GO:0006820	GO:0006820	20757	130	1411	15	615	68	1	FALSE	0.474712	0.474712	4.40526e-137	BP	anion transport
GO:0042724	GO:0042724	20757	5	1411	1	637	77	6	FALSE	0.476037	0.476037	1.1623e-12	BP	thiamine-containing compound biosynthetic process
GO:0065009	GO:0065009	20757	335	1411	24	19170	1337	2	FALSE	0.476317	0.476317	0	BP	regulation of molecular function
GO:0070035	GO:0070035	20757	98	1411	4	145	5	1	FALSE	0.477106	0.477106	3.02937e-39	MF	purine NTP-dependent helicase activity
GO:0009741	GO:0009741	20757	53	1411	7	932	114	1	FALSE	0.477459	0.477459	8.06142e-88	BP	response to brassinosteroid stimulus
GO:0010319	GO:0010319	20757	34	1411	2	1136	53	2	FALSE	0.477902	0.477902	6.36667e-66	CC	stromule
GO:0031497	GO:0031497	20757	51	1411	2	264	8	3	FALSE	0.478519	0.478519	8.60009e-56	BP	chromatin assembly
GO:0010091	GO:0010091	20757	23	1411	2	134	9	2	FALSE	0.47866	0.47866	2.28686e-26	BP	trichome branching
GO:0042364	GO:0042364	20757	41	1411	2	59	2	2	FALSE	0.479252	0.479252	1.54435e-15	BP	water-soluble vitamin biosynthetic process
GO:0070271	GO:0070271	20757	139	1411	6	533	21	1	FALSE	0.480023	0.480023	3.66634e-132	BP	protein complex biogenesis
GO:0051184	GO:0051184	20757	6	1411	1	1104	114	2	FALSE	0.480824	0.480824	4.03115e-16	MF	cofactor transporter activity
GO:0032504	GO:0032504	20757	80	1411	6	1953	135	2	FALSE	0.481147	0.481147	2.04635e-144	BP	multicellular organism reproduction
GO:0006691	GO:0006691	20757	2	1411	1	29	8	2	FALSE	0.482759	0.482759	0.00246305	BP	leukotriene metabolic process
GO:0052742	GO:0052742	20757	6	1411	1	1201	125	3	FALSE	0.483603	0.483603	2.42944e-16	MF	phosphatidylinositol kinase activity
GO:0044431	GO:0044431	20757	86	1411	6	5725	370	3	FALSE	0.484837	0.484837	3.1208e-193	CC	Golgi apparatus part
GO:0008361	GO:0008361	20757	12	1411	2	32	4	1	FALSE	0.484844	0.484844	4.42884e-09	BP	regulation of cell size
GO:0006865	GO:0006865	20757	71	1411	7	100	9	2	FALSE	0.48519	0.48519	8.05747e-26	BP	amino acid transport
GO:0023014	GO:0023014	20757	48	1411	5	2032	193	2	FALSE	0.485409	0.485409	3.60211e-98	BP	signal transduction by phosphorylation
GO:0009408	GO:0009408	20757	144	1411	23	2110	329	2	FALSE	0.486093	0.486093	1.64657e-227	BP	response to heat
GO:0018342	GO:0018342	20757	7	1411	1	1588	144	1	FALSE	0.486616	0.486616	2.00553e-19	BP	protein prenylation
GO:0010038	GO:0010038	20757	420	1411	64	524	79	1	FALSE	0.486767	0.486767	9.25775e-113	BP	response to metal ion
GO:0051247	GO:0051247	20757	9	1411	1	2914	208	3	FALSE	0.486984	0.486984	2.42509e-26	BP	positive regulation of protein metabolic process
GO:0004519	GO:0004519	20757	66	1411	3	159	6	1	FALSE	0.487454	0.487454	2.13691e-46	MF	endonuclease activity
GO:0046621	GO:0046621	20757	3	1411	1	26	5	3	FALSE	0.488462	0.488462	0.000384615	BP	negative regulation of organ growth
GO:0008757	GO:0008757	20757	85	1411	9	191	19	1	FALSE	0.488481	0.488481	1.74651e-56	MF	S-adenosylmethionine-dependent methyltransferase activity
GO:0042936	GO:0042936	20757	4	1411	1	21	3	2	FALSE	0.488722	0.488722	0.000167084	MF	dipeptide transporter activity
GO:0005249	GO:0005249	20757	22	1411	4	26	4	2	FALSE	0.489298	0.489298	6.68896e-05	MF	voltage-gated potassium channel activity
GO:0031334	GO:0031334	20757	13	1411	1	145	7	3	FALSE	0.489441	0.489441	8.65236e-19	BP	positive regulation of protein complex assembly
GO:0003724	GO:0003724	20757	18	1411	1	145	5	1	FALSE	0.489686	0.489686	2.39666e-23	MF	RNA helicase activity
GO:0022415	GO:0022415	20757	13	1411	1	1037	52	2	FALSE	0.48972	0.48972	4.1875e-30	BP	viral reproductive process
GO:0006561	GO:0006561	20757	6	1411	1	313	33	3	FALSE	0.490436	0.490436	8.0353e-13	BP	proline biosynthetic process
GO:0015824	GO:0015824	20757	3	1411	1	11	2	1	FALSE	0.490909	0.490909	0.00606061	BP	proline transport
GO:0003727	GO:0003727	20757	36	1411	1	609	11	1	FALSE	0.491353	0.491353	6.06144e-59	MF	single-stranded RNA binding
GO:0032270	GO:0032270	20757	9	1411	1	2609	189	4	FALSE	0.492305	0.492305	6.56894e-26	BP	positive regulation of cellular protein metabolic process
GO:0030695	GO:0030695	20757	83	1411	5	167	9	2	FALSE	0.492448	0.492448	8.69664e-50	MF	GTPase regulator activity
GO:0032880	GO:0032880	20757	8	1411	1	446	36	2	FALSE	0.492811	0.492811	2.74322e-17	BP	regulation of protein localization
GO:0004806	GO:0004806	20757	40	1411	4	291	26	2	FALSE	0.492954	0.492954	3.77206e-50	MF	triglyceride lipase activity
GO:0045229	GO:0045229	20757	92	1411	6	1136	69	1	FALSE	0.493135	0.493135	4.41629e-138	BP	external encapsulating structure organization
GO:0042938	GO:0042938	20757	4	1411	1	59	9	1	FALSE	0.493986	0.493986	2.19719e-06	BP	dipeptide transport
GO:0042126	GO:0042126	20757	10	1411	1	3845	253	1	FALSE	0.494127	0.494127	5.1986e-30	BP	nitrate metabolic process
GO:0002252	GO:0002252	20757	41	1411	9	312	65	1	FALSE	0.494826	0.494826	2.87324e-52	BP	immune effector process
GO:0000302	GO:0000302	20757	83	1411	13	701	106	2	FALSE	0.494895	0.494895	3.96037e-110	BP	response to reactive oxygen species
GO:0004129	GO:0004129	20757	12	1411	1	96	5	3	FALSE	0.494929	0.494929	1.60085e-15	MF	cytochrome-c oxidase activity
GO:0031559	GO:0031559	20757	11	1411	1	55	3	1	FALSE	0.495178	0.495178	8.35746e-12	MF	oxidosqualene cyclase activity
GO:0030002	GO:0030002	20757	4	1411	1	84	13	2	FALSE	0.496432	0.496432	5.18269e-07	BP	cellular anion homeostasis
GO:0051240	GO:0051240	20757	9	1411	1	2058	151	3	FALSE	0.497027	0.497027	5.57651e-25	BP	positive regulation of multicellular organismal process
GO:0090066	GO:0090066	20757	32	1411	4	453	51	1	FALSE	0.497038	0.497038	8.16526e-50	BP	regulation of anatomical structure size
GO:0072595	GO:0072595	20757	9	1411	1	140	10	2	FALSE	0.497231	0.497231	2.28359e-14	BP	maintenance of protein localization to organelle
GO:0043021	GO:0043021	20757	9	1411	1	7553	556	1	FALSE	0.497696	0.497696	4.55783e-30	MF	ribonucleoprotein complex binding
GO:0009555	GO:0009555	20757	180	1411	16	245	21	1	FALSE	0.499078	0.499078	4.80771e-61	BP	pollen development
GO:0017171	GO:0017171	20757	158	1411	11	2573	173	1	FALSE	0.49937	0.49937	3.59764e-257	MF	serine hydrolase activity
GO:0016893	GO:0016893	20757	33	1411	2	66	3	1	FALSE	0.5	0.5	1.38515e-19	MF	endonuclease activity, active with either ribo- or deoxyribonucleic acids and producing 5'-phosphomonoesters
GO:0005355	GO:0005355	20757	5	1411	2	10	3	2	FALSE	0.5	0.5	0.00396825	MF	glucose transmembrane transporter activity
GO:0019567	GO:0019567	20757	1	1411	1	6	3	2	FALSE	0.5	0.5	0.166667	BP	arabinose biosynthetic process
GO:0046923	GO:0046923	20757	6	1411	1	12	1	1	FALSE	0.5	0.5	0.00108225	MF	ER retention sequence binding
GO:0015791	GO:0015791	20757	6	1411	1	12	1	1	FALSE	0.5	0.5	0.00108225	BP	polyol transport
GO:0072659	GO:0072659	20757	3	1411	1	6	1	2	FALSE	0.5	0.5	0.05	BP	protein localization in plasma membrane
GO:0008517	GO:0008517	20757	3	1411	1	6	1	3	FALSE	0.5	0.5	0.05	MF	folic acid transporter activity
GO:0015168	GO:0015168	20757	3	1411	1	6	1	2	FALSE	0.5	0.5	0.05	MF	glycerol transmembrane transporter activity
GO:0000138	GO:0000138	20757	1	1411	1	2	1	1	FALSE	0.5	0.5	0.5	CC	Golgi trans cisterna
GO:2001143	GO:2001143	20757	1	1411	1	2	1	1	FALSE	0.5	0.5	0.5	BP	N-methylnicotinate transport
GO:0048041	GO:0048041	20757	1	1411	1	2	1	2	FALSE	0.5	0.5	0.5	BP	focal adhesion assembly
GO:0050691	GO:0050691	20757	2	1411	1	4	1	1	FALSE	0.5	0.5	0.166667	BP	regulation of defense response to virus by host
GO:0003958	GO:0003958	20757	2	1411	1	4	1	1	FALSE	0.5	0.5	0.166667	MF	NADPH-hemoprotein reductase activity
GO:0004353	GO:0004353	20757	2	1411	1	4	1	1	FALSE	0.5	0.5	0.166667	MF	glutamate dehydrogenase [NAD(P)+] activity
GO:0080048	GO:0080048	20757	2	1411	1	4	1	1	FALSE	0.5	0.5	0.166667	MF	GDP-D-glucose phosphorylase activity
GO:0042351	GO:0042351	20757	1	1411	1	4	2	1	FALSE	0.5	0.5	0.25	BP	'de novo' GDP-L-fucose biosynthetic process
GO:0032313	GO:0032313	20757	20	1411	1	40	1	2	FALSE	0.5	0.5	7.25444e-12	BP	regulation of Rab GTPase activity
GO:0032482	GO:0032482	20757	20	1411	1	40	1	1	FALSE	0.5	0.5	7.25444e-12	BP	Rab protein signal transduction
GO:0032483	GO:0032483	20757	20	1411	1	40	1	2	FALSE	0.5	0.5	7.25444e-12	BP	regulation of Rab protein signal transduction
GO:0005575	GO:0005575	20757	14585	1411	992	20757	1411	1	FALSE	0.500095	0.500095	0	CC	cellular_component
GO:0035670	GO:0035670	20757	39	1411	2	804	34	2	FALSE	0.50018	0.50018	2.57875e-67	BP	ovule-producing ovary development
GO:0046527	GO:0046527	20757	128	1411	11	280	23	1	FALSE	0.500359	0.500359	3.01496e-83	MF	glucosyltransferase activity
GO:0043234	GO:0043234	20757	987	1411	32	1475	47	1	FALSE	0.500456	0.500456	0	CC	protein complex
GO:0008553	GO:0008553	20757	7	1411	1	130	12	2	FALSE	0.500913	0.500913	9.46633e-12	MF	hydrogen-exporting ATPase activity, phosphorylative mechanism
GO:0046467	GO:0046467	20757	24	1411	2	3651	252	3	FALSE	0.501194	0.501194	2.12678e-62	BP	membrane lipid biosynthetic process
GO:0015114	GO:0015114	20757	14	1411	3	60	11	2	FALSE	0.501996	0.501996	5.76505e-14	MF	phosphate ion transmembrane transporter activity
GO:0043067	GO:0043067	20757	39	1411	9	96	21	2	FALSE	0.502634	0.502634	8.33601e-28	BP	regulation of programmed cell death
GO:0016621	GO:0016621	20757	9	1411	2	40	7	1	FALSE	0.503523	0.503523	3.65712e-09	MF	cinnamoyl-CoA reductase activity
GO:0010105	GO:0010105	20757	12	1411	2	53	7	3	FALSE	0.504106	0.504106	3.74836e-12	BP	negative regulation of ethylene mediated signaling pathway
GO:0009165	GO:0009165	20757	140	1411	11	738	56	2	FALSE	0.504836	0.504836	5.32579e-155	BP	nucleotide biosynthetic process
GO:0009846	GO:0009846	20757	38	1411	3	1880	132	2	FALSE	0.506101	0.506101	2.91079e-80	BP	pollen germination
GO:0035639	GO:0035639	20757	1383	1411	104	1418	106	1	FALSE	0.506581	0.506581	7.74984e-71	MF	purine ribonucleoside triphosphate binding
GO:0006749	GO:0006749	20757	12	1411	2	198	27	3	FALSE	0.507012	0.507012	1.85356e-19	BP	glutathione metabolic process
GO:0016713	GO:0016713	20757	6	1411	1	326	36	2	FALSE	0.507312	0.507312	6.28236e-13	MF	oxidoreductase activity, acting on paired donors, with incorporation or reduction of molecular oxygen, reduced iron-sulfur protein as one donor, and incorporation of one atom of oxygen
GO:0034599	GO:0034599	20757	28	1411	4	1057	138	3	FALSE	0.5078	0.5078	9.26225e-56	BP	cellular response to oxidative stress
GO:0070566	GO:0070566	20757	20	1411	1	153	5	1	FALSE	0.508594	0.508594	1.80347e-25	MF	adenylyltransferase activity
GO:0004722	GO:0004722	20757	146	1411	13	199	17	1	FALSE	0.509004	0.509004	1.2738e-49	MF	protein serine/threonine phosphatase activity
GO:0032182	GO:0032182	20757	8	1411	1	2013	171	1	FALSE	0.509087	0.509087	1.51642e-22	MF	small conjugating protein binding
GO:0008515	GO:0008515	20757	8	1411	2	11	2	2	FALSE	0.509091	0.509091	0.00606061	MF	sucrose transmembrane transporter activity
GO:0015988	GO:0015988	20757	6	1411	1	530	59	2	FALSE	0.509184	0.509184	3.34204e-14	BP	energy coupled proton transport, against electrochemical gradient
GO:0018822	GO:0018822	20757	4	1411	1	69	11	1	FALSE	0.509231	0.509231	1.15674e-06	MF	nitrile hydratase activity
GO:0015700	GO:0015700	20757	4	1411	1	75	12	1	FALSE	0.509922	0.509922	8.22741e-07	BP	arsenite transport
GO:0009913	GO:0009913	20757	157	1411	9	348	19	2	FALSE	0.510723	0.510723	2.14351e-103	BP	epidermal cell differentiation
GO:0042886	GO:0042886	20757	6	1411	1	127	14	1	FALSE	0.511245	0.511245	1.93447e-10	BP	amide transport
GO:0005384	GO:0005384	20757	7	1411	1	208	20	3	FALSE	0.512593	0.512593	3.31359e-13	MF	manganese ion transmembrane transporter activity
GO:0020037	GO:0020037	20757	202	1411	25	280	34	2	FALSE	0.513896	0.513896	2.16199e-71	MF	heme binding
GO:0071324	GO:0071324	20757	5	1411	1	69	9	2	FALSE	0.514036	0.514036	8.89797e-08	BP	cellular response to disaccharide stimulus
GO:0009691	GO:0009691	20757	10	1411	1	3613	252	3	FALSE	0.515159	0.515159	9.69387e-30	BP	cytokinin biosynthetic process
GO:0008194	GO:0008194	20757	187	1411	15	422	33	1	FALSE	0.51554	0.51554	3.64438e-125	MF	UDP-glycosyltransferase activity
GO:0034728	GO:0034728	20757	49	1411	2	324	11	2	FALSE	0.515581	0.515581	2.68445e-59	BP	nucleosome organization
GO:0035436	GO:0035436	20757	4	1411	1	110	18	2	FALSE	0.516012	0.516012	1.73215e-07	BP	triose phosphate transmembrane transport
GO:0009553	GO:0009553	20757	89	1411	8	245	21	1	FALSE	0.516942	0.516942	3.57859e-69	BP	embryo sac development
GO:0016788	GO:0016788	20757	830	1411	56	2573	173	1	FALSE	0.517132	0.517132	0	MF	hydrolase activity, acting on ester bonds
GO:0004523	GO:0004523	20757	9	1411	1	30	2	1	FALSE	0.517241	0.517241	6.98951e-08	MF	ribonuclease H activity
GO:0005388	GO:0005388	20757	15	1411	3	63	11	3	FALSE	0.518014	0.518014	8.18788e-15	MF	calcium-transporting ATPase activity
GO:0048573	GO:0048573	20757	40	1411	2	101	4	2	FALSE	0.519596	0.519596	4.39364e-29	BP	photoperiodism, flowering
GO:0046983	GO:0046983	20757	115	1411	10	2013	171	1	FALSE	0.519925	0.519925	9.24521e-191	MF	protein dimerization activity
GO:0048829	GO:0048829	20757	12	1411	1	1539	91	2	FALSE	0.520065	0.520065	2.83234e-30	BP	root cap development
GO:0003987	GO:0003987	20757	2	1411	1	20	6	2	FALSE	0.521053	0.521053	0.00526316	MF	acetate-CoA ligase activity
GO:0005545	GO:0005545	20757	14	1411	1	65	3	1	FALSE	0.523237	0.523237	1.63954e-14	MF	1-phosphatidylinositol binding
GO:0035295	GO:0035295	20757	89	1411	6	1897	123	2	FALSE	0.524049	0.524049	2.40158e-155	BP	tube development
GO:0006970	GO:0006970	20757	450	1411	65	2569	371	2	FALSE	0.524102	0.524102	0	BP	response to osmotic stress
GO:0016623	GO:0016623	20757	5	1411	1	60	8	1	FALSE	0.524132	0.524132	1.83099e-07	MF	oxidoreductase activity, acting on the aldehyde or oxo group of donors, oxygen as acceptor
GO:0045431	GO:0045431	20757	5	1411	1	60	8	2	FALSE	0.524132	0.524132	1.83099e-07	MF	flavonol synthase activity
GO:0010015	GO:0010015	20757	139	1411	10	656	46	2	FALSE	0.524328	0.524328	1.92272e-146	BP	root morphogenesis
GO:0042162	GO:0042162	20757	9	1411	1	1378	109	1	FALSE	0.524738	0.524738	2.07917e-23	MF	telomeric DNA binding
GO:0046130	GO:0046130	20757	5	1411	1	31	4	3	FALSE	0.524869	0.524869	5.88543e-06	BP	purine ribonucleoside catabolic process
GO:0043242	GO:0043242	20757	4	1411	1	31	5	3	FALSE	0.524869	0.524869	3.17813e-05	BP	negative regulation of protein complex disassembly
GO:0006465	GO:0006465	20757	10	1411	1	2481	178	3	FALSE	0.525691	0.525691	4.18199e-28	BP	signal peptide processing
GO:0031163	GO:0031163	20757	18	1411	1	156	6	1	FALSE	0.526914	0.526914	5.92824e-24	BP	metallo-sulfur cluster assembly
GO:0010118	GO:0010118	20757	63	1411	5	9666	734	1	FALSE	0.526926	0.526926	2.06361e-164	BP	stomatal movement
GO:0006767	GO:0006767	20757	43	1411	2	59	2	1	FALSE	0.527762	0.527762	9.11471e-15	BP	water-soluble vitamin metabolic process
GO:0000904	GO:0000904	20757	134	1411	9	309	20	2	FALSE	0.528429	0.528429	3.20681e-91	BP	cell morphogenesis involved in differentiation
GO:0051302	GO:0051302	20757	24	1411	2	3188	232	2	FALSE	0.530475	0.530475	5.57132e-61	BP	regulation of cell division
GO:0000272	GO:0000272	20757	22	1411	2	520	41	3	FALSE	0.531211	0.531211	3.1213e-39	BP	polysaccharide catabolic process
GO:0016104	GO:0016104	20757	12	1411	1	71	4	2	FALSE	0.531587	0.531587	7.81083e-14	BP	triterpenoid biosynthetic process
GO:0009668	GO:0009668	20757	23	1411	1	227	7	2	FALSE	0.531611	0.531611	5.30606e-32	BP	plastid membrane organization
GO:0016042	GO:0016042	20757	70	1411	6	1771	147	2	FALSE	0.531749	0.531749	2.01015e-127	BP	lipid catabolic process
GO:0035266	GO:0035266	20757	33	1411	2	344	18	2	FALSE	0.531789	0.531789	8.33475e-47	BP	meristem growth
GO:0009638	GO:0009638	20757	13	1411	1	94	5	2	FALSE	0.533228	0.533228	3.31984e-16	BP	phototropism
GO:0000064	GO:0000064	20757	2	1411	1	10	3	2	FALSE	0.533333	0.533333	0.0222222	MF	L-ornithine transmembrane transporter activity
GO:0004321	GO:0004321	20757	2	1411	1	10	3	1	FALSE	0.533333	0.533333	0.0222222	MF	fatty-acyl-CoA synthase activity
GO:0009726	GO:0009726	20757	6	1411	1	973	116	2	FALSE	0.534094	0.534094	8.61714e-16	BP	detection of endogenous stimulus
GO:0008143	GO:0008143	20757	10	1411	1	32	2	2	FALSE	0.534274	0.534274	1.55009e-08	MF	poly(A) RNA binding
GO:0010075	GO:0010075	20757	27	1411	1	121	3	4	FALSE	0.534537	0.534537	1.46278e-27	BP	regulation of meristem growth
GO:0006323	GO:0006323	20757	54	1411	2	800	26	2	FALSE	0.535234	0.535234	2.46163e-85	BP	DNA packaging
GO:0006397	GO:0006397	20757	81	1411	1	360	3	2	FALSE	0.535646	0.535646	8.71803e-83	BP	mRNA processing
GO:0006281	GO:0006281	20757	172	1411	3	392	6	2	FALSE	0.536183	0.536183	4.64996e-116	BP	DNA repair
GO:0018205	GO:0018205	20757	39	1411	2	118	5	1	FALSE	0.536274	0.536274	3.89545e-32	BP	peptidyl-lysine modification
GO:0048438	GO:0048438	20757	117	1411	7	1553	91	3	FALSE	0.53743	0.53743	1.50916e-179	BP	floral whorl development
GO:0048040	GO:0048040	20757	7	1411	1	51	5	1	FALSE	0.537684	0.537684	8.63744e-09	MF	UDP-glucuronate decarboxylase activity
GO:0009737	GO:0009737	20757	376	1411	46	932	114	1	FALSE	0.537903	0.537903	4.08526e-272	BP	response to abscisic acid stimulus
GO:0005544	GO:0005544	20757	9	1411	1	89	7	1	FALSE	0.538956	0.538956	1.57325e-12	MF	calcium-dependent phospholipid binding
GO:0019318	GO:0019318	20757	103	1411	12	142	16	1	FALSE	0.53908	0.53908	7.49428e-36	BP	hexose metabolic process
GO:0034504	GO:0034504	20757	41	1411	3	137	9	1	FALSE	0.539212	0.539212	6.61777e-36	BP	protein localization to nucleus
GO:0009738	GO:0009738	20757	97	1411	11	323	36	2	FALSE	0.539718	0.539718	3.87526e-85	BP	abscisic acid mediated signaling pathway
GO:0019199	GO:0019199	20757	18	1411	2	929	91	2	FALSE	0.540111	0.540111	2.8447e-38	MF	transmembrane receptor protein kinase activity
GO:0010188	GO:0010188	20757	6	1411	1	19	2	1	FALSE	0.54386	0.54386	3.68568e-05	BP	response to microbial phytotoxin
GO:0010229	GO:0010229	20757	14	1411	1	1015	55	2	FALSE	0.543941	0.543941	7.74452e-32	BP	inflorescence development
GO:0006839	GO:0006839	20757	60	1411	4	395	25	1	FALSE	0.544235	0.544235	1.50052e-72	BP	mitochondrial transport
GO:0009720	GO:0009720	20757	6	1411	1	947	116	3	FALSE	0.544444	0.544444	1.0142e-15	BP	detection of hormone stimulus
GO:0046496	GO:0046496	20757	33	1411	5	37	5	1	FALSE	0.544477	0.544477	1.51412e-05	BP	nicotinamide nucleotide metabolic process
GO:0042545	GO:0042545	20757	99	1411	16	139	22	1	FALSE	0.54448	0.54448	7.91893e-36	BP	cell wall modification
GO:0004805	GO:0004805	20757	12	1411	1	22	1	1	FALSE	0.545455	0.545455	1.54644e-06	MF	trehalose-phosphatase activity
GO:0045087	GO:0045087	20757	283	1411	58	769	158	2	FALSE	0.545656	0.545656	6.4406e-219	BP	innate immune response
GO:0010162	GO:0010162	20757	17	1411	1	910	41	4	FALSE	0.546547	0.546547	2.05431e-36	BP	seed dormancy process
GO:0016682	GO:0016682	20757	9	1411	2	17	3	1	FALSE	0.547059	0.547059	4.11353e-05	MF	oxidoreductase activity, acting on diphenols and related substances as donors, oxygen as acceptor
GO:0016831	GO:0016831	20757	51	1411	5	88	8	1	FALSE	0.547116	0.547116	1.15101e-25	MF	carboxy-lyase activity
GO:1900140	GO:1900140	20757	42	1411	3	242	16	2	FALSE	0.54835	0.54835	4.67053e-48	NA	NA
GO:0009123	GO:0009123	20757	25	1411	2	724	52	1	FALSE	0.548642	0.548642	7.57186e-47	BP	nucleoside monophosphate metabolic process
GO:0006591	GO:0006591	20757	7	1411	1	347	37	1	FALSE	0.549135	0.549135	8.84245e-15	BP	ornithine metabolic process
GO:0009606	GO:0009606	20757	54	1411	4	2010	144	2	FALSE	0.549258	0.549258	2.00772e-107	BP	tropism
GO:0008641	GO:0008641	20757	9	1411	1	7063	599	1	FALSE	0.549802	0.549802	8.33825e-30	MF	small protein activating enzyme activity
GO:0016709	GO:0016709	20757	53	1411	6	326	36	2	FALSE	0.550251	0.550251	2.36315e-62	MF	oxidoreductase activity, acting on paired donors, with incorporation or reduction of molecular oxygen, NADH or NADPH as one donor, and incorporation of one atom of oxygen
GO:0009664	GO:0009664	20757	71	1411	6	149	12	2	FALSE	0.550361	0.550361	2.52855e-44	BP	plant-type cell wall organization
GO:0009260	GO:0009260	20757	103	1411	7	672	45	2	FALSE	0.550522	0.550522	2.28404e-124	BP	ribonucleotide biosynthetic process
GO:0009937	GO:0009937	20757	14	1411	1	168	9	2	FALSE	0.552151	0.552151	1.06632e-20	BP	regulation of gibberellic acid mediated signaling pathway
GO:0009719	GO:0009719	20757	935	1411	114	4083	501	1	FALSE	0.552424	0.552424	0	BP	response to endogenous stimulus
GO:0016103	GO:0016103	20757	4	1411	1	29	5	2	FALSE	0.552608	0.552608	4.21035e-05	BP	diterpenoid catabolic process
GO:0022838	GO:0022838	20757	116	1411	13	696	78	2	FALSE	0.553096	0.553096	1.58995e-135	MF	substrate-specific channel activity
GO:0046474	GO:0046474	20757	32	1411	1	97	2	3	FALSE	0.553265	0.553265	2.25611e-26	BP	glycerophospholipid biosynthetic process
GO:0051347	GO:0051347	20757	31	1411	3	2490	229	3	FALSE	0.553455	0.553455	5.17939e-72	BP	positive regulation of transferase activity
GO:0046165	GO:0046165	20757	33	1411	4	615	72	2	FALSE	0.554738	0.554738	1.92935e-55	BP	alcohol biosynthetic process
GO:0000295	GO:0000295	20757	5	1411	1	9	1	2	FALSE	0.555556	0.555556	0.00793651	MF	adenine nucleotide transmembrane transporter activity
GO:0043022	GO:0043022	20757	5	1411	1	9	1	1	FALSE	0.555556	0.555556	0.00793651	MF	ribosome binding
GO:0052866	GO:0052866	20757	11	1411	1	286	20	1	FALSE	0.556158	0.556158	4.63115e-20	MF	phosphatidylinositol phosphate phosphatase activity
GO:0016762	GO:0016762	20757	22	1411	2	280	23	1	FALSE	0.558782	0.558782	3.81173e-33	MF	xyloglucan:xyloglucosyl transferase activity
GO:0005261	GO:0005261	20757	34	1411	4	404	46	2	FALSE	0.558813	0.558813	2.9762e-50	MF	cation channel activity
GO:0005381	GO:0005381	20757	8	1411	1	209	20	3	FALSE	0.559234	0.559234	1.26836e-14	MF	iron ion transmembrane transporter activity
GO:0044550	GO:0044550	20757	156	1411	31	267	53	1	FALSE	0.559704	0.559704	3.84824e-78	NA	NA
GO:0010037	GO:0010037	20757	5	1411	1	524	79	1	FALSE	0.559787	0.559787	3.09625e-12	BP	response to carbon dioxide
GO:0010036	GO:0010036	20757	5	1411	1	524	79	1	FALSE	0.559787	0.559787	3.09625e-12	BP	response to boron-containing substance
GO:0008408	GO:0008408	20757	28	1411	1	50	1	1	FALSE	0.56	0.56	1.12676e-14	MF	3'-5' exonuclease activity
GO:0005643	GO:0005643	20757	19	1411	1	528	22	3	FALSE	0.560914	0.560914	3.14322e-35	CC	nuclear pore
GO:0034050	GO:0034050	20757	50	1411	10	92	18	1	FALSE	0.560917	0.560917	3.43549e-27	BP	host programmed cell death induced by symbiont
GO:0006814	GO:0006814	20757	41	1411	4	422	40	2	FALSE	0.56148	0.56148	5.73957e-58	BP	sodium ion transport
GO:0031324	GO:0031324	20757	176	1411	13	7432	556	4	FALSE	0.561546	0.561546	0	BP	negative regulation of cellular metabolic process
GO:0046395	GO:0046395	20757	85	1411	10	661	78	2	FALSE	0.562436	0.562436	1.53157e-109	BP	carboxylic acid catabolic process
GO:0051537	GO:0051537	20757	11	1411	1	33	2	1	FALSE	0.5625	0.5625	5.16698e-09	MF	2 iron, 2 sulfur cluster binding
GO:0004525	GO:0004525	20757	10	1411	1	30	2	1	FALSE	0.563218	0.563218	3.32834e-08	MF	ribonuclease III activity
GO:0004448	GO:0004448	20757	8	1411	1	125	12	1	FALSE	0.564929	0.564929	8.50214e-13	MF	isocitrate dehydrogenase activity
GO:0016843	GO:0016843	20757	14	1411	4	23	6	1	FALSE	0.565217	0.565217	1.22371e-06	MF	amine-lyase activity
GO:0015105	GO:0015105	20757	4	1411	1	60	11	2	FALSE	0.565503	0.565503	2.05071e-06	MF	arsenite transmembrane transporter activity
GO:0008113	GO:0008113	20757	13	1411	2	31	4	1	FALSE	0.565613	0.565613	4.84841e-09	MF	peptide-methionine-(S)-S-oxide reductase activity
GO:0005753	GO:0005753	20757	17	1411	1	196	9	3	FALSE	0.56593	0.56593	7.81436e-25	CC	mitochondrial proton-transporting ATP synthase complex
GO:0015665	GO:0015665	20757	7	1411	1	697	78	2	FALSE	0.565944	0.565944	6.5002e-17	MF	alcohol transmembrane transporter activity
GO:0071421	GO:0071421	20757	7	1411	1	521	59	2	FALSE	0.571082	0.571082	5.03669e-16	BP	manganese ion transmembrane transport
GO:0044003	GO:0044003	20757	12	1411	2	22	3	2	FALSE	0.571429	0.571429	1.54644e-06	BP	modification by symbiont of host morphology or physiology
GO:0030838	GO:0030838	20757	12	1411	1	21	1	4	FALSE	0.571429	0.571429	3.40217e-06	BP	positive regulation of actin filament polymerization
GO:0048764	GO:0048764	20757	64	1411	6	70	6	2	FALSE	0.571817	0.571817	7.62684e-09	BP	trichoblast maturation
GO:0016741	GO:0016741	20757	206	1411	19	2418	227	1	FALSE	0.572318	0.572318	4.58014e-305	MF	transferase activity, transferring one-carbon groups
GO:0008453	GO:0008453	20757	6	1411	1	48	6	1	FALSE	0.572523	0.572523	8.14896e-08	MF	alanine-glyoxylate transaminase activity
GO:2000070	GO:2000070	20757	5	1411	1	347	54	2	FALSE	0.573065	0.573065	2.4553e-11	BP	regulation of response to water deprivation
GO:0051495	GO:0051495	20757	13	1411	1	132	8	3	FALSE	0.574108	0.574108	3.10423e-18	BP	positive regulation of cytoskeleton organization
GO:0072593	GO:0072593	20757	54	1411	4	7383	547	1	FALSE	0.574928	0.574928	3.65699e-138	BP	reactive oxygen species metabolic process
GO:0045793	GO:0045793	20757	4	1411	1	12	2	1	FALSE	0.575758	0.575758	0.0020202	BP	positive regulation of cell size
GO:0043687	GO:0043687	20757	9	1411	1	1588	144	1	FALSE	0.575903	0.575903	5.78058e-24	BP	post-translational protein modification
GO:0009817	GO:0009817	20757	41	1411	12	238	70	2	FALSE	0.576775	0.576775	4.72074e-47	BP	defense response to fungus, incompatible interaction
GO:0010638	GO:0010638	20757	20	1411	1	865	36	4	FALSE	0.576785	0.576785	5.51978e-41	BP	positive regulation of organelle organization
GO:0042939	GO:0042939	20757	5	1411	1	59	9	1	FALSE	0.576789	0.576789	1.99745e-07	BP	tripeptide transport
GO:0006986	GO:0006986	20757	10	1411	2	13	2	1	FALSE	0.576923	0.576923	0.0034965	BP	response to unfolded protein
GO:0009063	GO:0009063	20757	45	1411	5	388	43	3	FALSE	0.577666	0.577666	5.41353e-60	BP	cellular amino acid catabolic process
GO:0034051	GO:0034051	20757	3	1411	1	61	15	4	FALSE	0.578216	0.578216	2.77855e-05	BP	negative regulation of plant-type hypersensitive response
GO:0006904	GO:0006904	20757	22	1411	4	25	4	2	FALSE	0.578261	0.578261	0.000434783	BP	vesicle docking involved in exocytosis
GO:0005513	GO:0005513	20757	7	1411	1	29	3	2	FALSE	0.578544	0.578544	6.40705e-07	BP	detection of calcium ion
GO:0004723	GO:0004723	20757	9	1411	1	146	13	1	FALSE	0.578716	0.578716	1.54815e-14	MF	calcium-dependent protein serine/threonine phosphatase activity
GO:0009508	GO:0009508	20757	18	1411	1	1136	53	3	FALSE	0.579652	0.579652	7.38458e-40	CC	plastid chromosome
GO:0002683	GO:0002683	20757	6	1411	1	715	96	3	FALSE	0.58035	0.58035	5.5034e-15	BP	negative regulation of immune system process
GO:0018208	GO:0018208	20757	64	1411	3	118	5	1	FALSE	0.580441	0.580441	6.25272e-35	BP	peptidyl-proline modification
GO:0006006	GO:0006006	20757	75	1411	9	103	12	1	FALSE	0.580757	0.580757	7.63818e-26	BP	glucose metabolic process
GO:0004747	GO:0004747	20757	9	1411	1	938	86	2	FALSE	0.580784	0.580784	6.70897e-22	MF	ribokinase activity
GO:0000151	GO:0000151	20757	187	1411	12	7420	489	2	FALSE	0.581779	0.581779	0	CC	ubiquitin ligase complex
GO:0006091	GO:0006091	20757	194	1411	14	7383	547	1	FALSE	0.581857	0.581857	0	BP	generation of precursor metabolites and energy
GO:0016145	GO:0016145	20757	14	1411	3	69	14	3	FALSE	0.582191	0.582191	6.46818e-15	BP	S-glycoside catabolic process
GO:0035966	GO:0035966	20757	13	1411	2	2806	407	2	FALSE	0.58256	0.58256	9.57703e-36	BP	response to topologically incorrect protein
GO:0005634	GO:0005634	20757	2190	1411	144	5901	392	1	FALSE	0.583321	0.583321	0	CC	nucleus
GO:0008447	GO:0008447	20757	3	1411	1	9	2	1	FALSE	0.583333	0.583333	0.0119048	MF	L-ascorbate oxidase activity
GO:0004356	GO:0004356	20757	7	1411	2	9	2	1	FALSE	0.583333	0.583333	0.0277778	MF	glutamate-ammonia ligase activity
GO:0019363	GO:0019363	20757	11	1411	1	240	18	4	FALSE	0.583863	0.583863	3.31011e-19	BP	pyridine nucleotide biosynthetic process
GO:0006417	GO:0006417	20757	34	1411	2	2360	134	4	FALSE	0.584307	0.584307	7.85029e-77	BP	regulation of translation
GO:0048580	GO:0048580	20757	192	1411	10	1073	57	2	FALSE	0.585261	0.585261	3.8215e-218	BP	regulation of post-embryonic development
GO:2000028	GO:2000028	20757	9	1411	1	465	43	4	FALSE	0.585748	0.585748	3.85937e-19	BP	regulation of photoperiodism, flowering
GO:0072350	GO:0072350	20757	7	1411	1	661	78	1	FALSE	0.586562	0.586562	9.43764e-17	BP	tricarboxylic acid metabolic process
GO:0042175	GO:0042175	20757	66	1411	6	4063	378	3	FALSE	0.586773	0.586773	6.06046e-146	CC	nuclear outer membrane-endoplasmic reticulum membrane network
GO:0003002	GO:0003002	20757	104	1411	3	124	3	1	FALSE	0.587197	0.587197	1.66362e-23	BP	regionalization
GO:0046939	GO:0046939	20757	21	1411	2	1885	173	2	FALSE	0.587871	0.587871	9.44854e-50	BP	nucleotide phosphorylation
GO:0009682	GO:0009682	20757	9	1411	2	434	90	2	FALSE	0.588	0.588	7.22133e-19	BP	induced systemic resistance
GO:0008514	GO:0008514	20757	26	1411	3	117	13	2	FALSE	0.588044	0.588044	1.37345e-26	MF	organic anion transmembrane transporter activity
GO:0048585	GO:0048585	20757	94	1411	11	4253	512	3	FALSE	0.588792	0.588792	2.44715e-195	BP	negative regulation of response to stimulus
GO:0071369	GO:0071369	20757	68	1411	8	418	50	2	FALSE	0.588946	0.588946	4.57167e-80	BP	cellular response to ethylene stimulus
GO:0016878	GO:0016878	20757	20	1411	6	28	8	1	FALSE	0.589237	0.589237	3.21739e-07	MF	acid-thiol ligase activity
GO:0022803	GO:0022803	20757	118	1411	13	851	96	1	FALSE	0.589495	0.589495	4.3268e-148	MF	passive transmembrane transporter activity
GO:0006995	GO:0006995	20757	8	1411	1	89	9	2	FALSE	0.589558	0.589558	1.41592e-11	BP	cellular response to nitrogen starvation
GO:0005983	GO:0005983	20757	16	1411	1	45	2	3	FALSE	0.589899	0.589899	1.54649e-12	BP	starch catabolic process
GO:0009124	GO:0009124	20757	24	1411	2	141	11	2	FALSE	0.590884	0.590884	1.29766e-27	BP	nucleoside monophosphate biosynthetic process
GO:0009119	GO:0009119	20757	38	1411	5	49	6	1	FALSE	0.592259	0.592259	3.43219e-11	BP	ribonucleoside metabolic process
GO:0031122	GO:0031122	20757	15	1411	1	42	2	1	FALSE	0.592334	0.592334	1.01345e-11	BP	cytoplasmic microtubule organization
GO:0008645	GO:0008645	20757	10	1411	3	15	4	1	FALSE	0.593407	0.593407	0.000333	BP	hexose transport
GO:0015149	GO:0015149	20757	10	1411	3	15	4	2	FALSE	0.593407	0.593407	0.000333	MF	hexose transmembrane transporter activity
GO:0048767	GO:0048767	20757	38	1411	3	219	17	3	FALSE	0.594094	0.594094	1.83199e-43	BP	root hair elongation
GO:0009164	GO:0009164	20757	11	1411	1	653	51	3	FALSE	0.594134	0.594134	4.71941e-24	BP	nucleoside catabolic process
GO:0003916	GO:0003916	20757	13	1411	1	2118	142	2	FALSE	0.595388	0.595388	3.74342e-34	MF	DNA topoisomerase activity
GO:0044389	GO:0044389	20757	13	1411	1	110	7	1	FALSE	0.596307	0.596307	3.77142e-17	MF	small conjugating protein ligase binding
GO:0048449	GO:0048449	20757	20	1411	1	908	40	3	FALSE	0.597814	0.597814	2.06986e-41	BP	floral organ formation
GO:0030007	GO:0030007	20757	5	1411	1	56	9	3	FALSE	0.598426	0.598426	2.61793e-07	BP	cellular potassium ion homeostasis
GO:0031982	GO:0031982	20757	47	1411	3	6190	403	1	FALSE	0.59881	0.59881	1.90214e-119	CC	vesicle
GO:0008287	GO:0008287	20757	41	1411	3	8838	659	2	FALSE	0.59903	0.59903	5.81127e-113	CC	protein serine/threonine phosphatase complex
GO:0006896	GO:0006896	20757	5	1411	1	32	5	2	FALSE	0.599108	0.599108	4.96584e-06	BP	Golgi to vacuole transport
GO:0003997	GO:0003997	20757	6	1411	1	10	1	1	FALSE	0.6	0.6	0.0047619	MF	acyl-CoA oxidase activity
GO:0003840	GO:0003840	20757	2	1411	1	6	2	1	FALSE	0.6	0.6	0.0666667	MF	gamma-glutamyltransferase activity
GO:0018488	GO:0018488	20757	3	1411	1	5	1	1	FALSE	0.6	0.6	0.1	MF	aryl-aldehyde oxidase activity
GO:0006005	GO:0006005	20757	4	1411	2	5	2	2	FALSE	0.6	0.6	0.2	BP	L-fucose biosynthetic process
GO:0042354	GO:0042354	20757	4	1411	2	5	2	1	FALSE	0.6	0.6	0.2	BP	L-fucose metabolic process
GO:0047724	GO:0047724	20757	3	1411	1	5	1	1	FALSE	0.6	0.6	0.1	MF	inosine nucleosidase activity
GO:0015217	GO:0015217	20757	3	1411	1	5	1	2	FALSE	0.6	0.6	0.1	MF	ADP transmembrane transporter activity
GO:0031110	GO:0031110	20757	3	1411	1	5	1	2	FALSE	0.6	0.6	0.1	BP	regulation of microtubule polymerization or depolymerization
GO:0006885	GO:0006885	20757	9	1411	2	16	3	1	FALSE	0.6	0.6	8.74126e-05	BP	regulation of pH
GO:0006635	GO:0006635	20757	28	1411	2	36	2	2	FALSE	0.6	0.6	3.30466e-08	BP	fatty acid beta-oxidation
GO:0005834	GO:0005834	20757	61	1411	2	988	32	2	FALSE	0.600155	0.600155	7.02561e-99	CC	heterotrimeric G-protein complex
GO:0015630	GO:0015630	20757	68	1411	2	120	3	1	FALSE	0.600242	0.600242	2.99028e-35	CC	microtubule cytoskeleton
GO:0016628	GO:0016628	20757	23	1411	1	63	2	1	FALSE	0.600614	0.600614	1.0639e-17	MF	oxidoreductase activity, acting on the CH-CH group of donors, NAD or NADP as acceptor
GO:0045333	GO:0045333	20757	59	1411	6	64	6	1	FALSE	0.600972	0.600972	1.31156e-07	BP	cellular respiration
GO:0022884	GO:0022884	20757	55	1411	6	694	78	1	FALSE	0.601378	0.601378	6.07475e-83	MF	macromolecule transmembrane transporter activity
GO:0003333	GO:0003333	20757	59	1411	6	961	101	2	FALSE	0.602119	0.602119	8.92819e-96	BP	amino acid transmembrane transport
GO:0010104	GO:0010104	20757	14	1411	2	53	7	2	FALSE	0.60389	0.60389	4.15977e-13	BP	regulation of ethylene mediated signaling pathway
GO:0006714	GO:0006714	20757	24	1411	2	90	7	1	FALSE	0.603902	0.603902	2.27323e-22	BP	sesquiterpenoid metabolic process
GO:0042592	GO:0042592	20757	252	1411	28	453	51	1	FALSE	0.604234	0.604234	2.02508e-134	BP	homeostatic process
GO:0005338	GO:0005338	20757	12	1411	2	113	18	2	FALSE	0.604975	0.604975	2.0236e-16	MF	nucleotide-sugar transmembrane transporter activity
GO:0009815	GO:0009815	20757	11	1411	3	31	8	1	FALSE	0.605704	0.605704	1.18102e-08	MF	1-aminocyclopropane-1-carboxylate oxidase activity
GO:0032260	GO:0032260	20757	3	1411	1	173	46	2	FALSE	0.60689	0.60689	1.17918e-06	BP	response to jasmonic acid stimulus involved in jasmonic acid and ethylene-dependent systemic resistance
GO:0009816	GO:0009816	20757	30	1411	7	293	70	2	FALSE	0.606922	0.606922	1.21675e-41	BP	defense response to bacterium, incompatible interaction
GO:0016407	GO:0016407	20757	61	1411	4	184	12	1	FALSE	0.606995	0.606995	2.76668e-50	MF	acetyltransferase activity
GO:0051262	GO:0051262	20757	4	1411	1	16	3	1	FALSE	0.607143	0.607143	0.000549451	BP	protein tetramerization
GO:0030154	GO:0030154	20757	347	1411	19	474	26	1	FALSE	0.607329	0.607329	5.52137e-119	BP	cell differentiation
GO:0000160	GO:0000160	20757	85	1411	7	1118	96	1	FALSE	0.609277	0.609277	5.69327e-130	BP	two-component signal transduction system (phosphorelay)
GO:2000024	GO:2000024	20757	8	1411	1	202	22	2	FALSE	0.609328	0.609328	1.67366e-14	BP	regulation of leaf development
GO:0019252	GO:0019252	20757	19	1411	1	92	4	2	FALSE	0.610462	0.610462	4.37168e-20	BP	starch biosynthetic process
GO:0015293	GO:0015293	20757	106	1411	14	238	32	1	FALSE	0.611115	0.611115	1.80746e-70	MF	symporter activity
GO:0016776	GO:0016776	20757	21	1411	2	1369	131	1	FALSE	0.612233	0.612233	8.14378e-47	MF	phosphotransferase activity, phosphate group as acceptor
GO:0009960	GO:0009960	20757	15	1411	1	1389	85	4	FALSE	0.6141	0.6141	1.02073e-35	BP	endosperm development
GO:0009144	GO:0009144	20757	607	1411	41	640	43	2	FALSE	0.615084	0.615084	5.00338e-56	BP	purine nucleoside triphosphate metabolic process
GO:0009094	GO:0009094	20757	8	1411	2	14	3	2	FALSE	0.615385	0.615385	0.000333	BP	L-phenylalanine biosynthetic process
GO:0010332	GO:0010332	20757	8	1411	1	13	1	1	FALSE	0.615385	0.615385	0.000777001	BP	response to gamma radiation
GO:0050777	GO:0050777	20757	5	1411	1	363	63	4	FALSE	0.616701	0.616701	1.95732e-11	BP	negative regulation of immune response
GO:0051248	GO:0051248	20757	13	1411	1	2944	209	3	FALSE	0.616847	0.616847	5.12403e-36	BP	negative regulation of protein metabolic process
GO:0046085	GO:0046085	20757	5	1411	1	25	4	1	FALSE	0.616996	0.616996	1.88218e-05	BP	adenosine metabolic process
GO:0005938	GO:0005938	20757	39	1411	3	6618	532	2	FALSE	0.617264	0.617264	2.23853e-103	CC	cell cortex
GO:0005310	GO:0005310	20757	10	1411	1	81	7	2	FALSE	0.617542	0.617542	5.3237e-13	MF	dicarboxylic acid transmembrane transporter activity
GO:0044403	GO:0044403	20757	25	1411	4	28	4	1	FALSE	0.617827	0.617827	0.00030525	BP	symbiosis, encompassing mutualism through parasitism
GO:0009958	GO:0009958	20757	17	1411	1	45	2	1	FALSE	0.618182	0.618182	9.06562e-13	BP	positive gravitropism
GO:0008172	GO:0008172	20757	9	1411	1	191	19	1	FALSE	0.618829	0.618829	1.29886e-15	MF	S-methyltransferase activity
GO:0035821	GO:0035821	20757	12	1411	2	1186	198	2	FALSE	0.620923	0.620923	6.53984e-29	BP	modification of morphology or physiology of other organism
GO:0032269	GO:0032269	20757	13	1411	1	2590	186	4	FALSE	0.621352	0.621352	2.71947e-35	BP	negative regulation of cellular protein metabolic process
GO:0006109	GO:0006109	20757	28	1411	2	2640	194	2	FALSE	0.62139	0.62139	5.51609e-67	BP	regulation of carbohydrate metabolic process
GO:0004462	GO:0004462	20757	7	1411	1	34	4	1	FALSE	0.621572	0.621572	1.85887e-07	MF	lactoylglutathione lyase activity
GO:0015629	GO:0015629	20757	33	1411	1	120	3	1	FALSE	0.622579	0.622579	2.73598e-30	CC	actin cytoskeleton
GO:0009266	GO:0009266	20757	409	1411	48	1394	168	1	FALSE	0.623622	0.623622	0	BP	response to temperature stimulus
GO:0050778	GO:0050778	20757	33	1411	6	322	61	4	FALSE	0.624096	0.624096	8.25702e-46	BP	positive regulation of immune response
GO:0016925	GO:0016925	20757	9	1411	1	266	27	1	FALSE	0.62429	0.62429	6.24081e-17	BP	protein sumoylation
GO:0005347	GO:0005347	20757	5	1411	1	8	1	2	FALSE	0.625	0.625	0.0178571	MF	ATP transmembrane transporter activity
GO:0009435	GO:0009435	20757	5	1411	1	8	1	2	FALSE	0.625	0.625	0.0178571	BP	NAD biosynthetic process
GO:0000724	GO:0000724	20757	20	1411	1	32	1	2	FALSE	0.625	0.625	4.42884e-09	BP	double-strand break repair via homologous recombination
GO:0032851	GO:0032851	20757	20	1411	1	32	1	2	FALSE	0.625	0.625	4.42884e-09	BP	positive regulation of Rab GTPase activity
GO:0046930	GO:0046930	20757	19	1411	1	1682	85	3	FALSE	0.628694	0.628694	6.89789e-45	CC	pore complex
GO:0010101	GO:0010101	20757	32	1411	3	227	22	3	FALSE	0.628735	0.628735	1.05561e-39	BP	post-embryonic root morphogenesis
GO:0009853	GO:0009853	20757	34	1411	1	54	1	1	FALSE	0.62963	0.62963	3.11151e-15	BP	photorespiration
GO:0048511	GO:0048511	20757	93	1411	6	19629	1362	1	FALSE	0.632299	0.632299	8.2893e-256	BP	rhythmic process
GO:0005770	GO:0005770	20757	21	1411	1	75	3	1	FALSE	0.632669	0.632669	4.7539e-19	CC	late endosome
GO:0004069	GO:0004069	20757	7	1411	1	48	6	1	FALSE	0.633591	0.633591	1.35816e-08	MF	L-aspartate:2-oxoglutarate aminotransferase activity
GO:0034968	GO:0034968	20757	26	1411	1	41	1	1	FALSE	0.634146	0.634146	1.57648e-11	BP	histone lysine methylation
GO:0016639	GO:0016639	20757	4	1411	1	42	9	1	FALSE	0.634414	0.634414	8.93416e-06	MF	oxidoreductase activity, acting on the CH-NH2 group of donors, NAD or NADP as acceptor
GO:0009986	GO:0009986	20757	13	1411	1	8836	659	1	FALSE	0.635172	0.635172	3.139e-42	CC	cell surface
GO:0006401	GO:0006401	20757	18	1411	1	2466	134	2	FALSE	0.635513	0.635513	5.99066e-46	BP	RNA catabolic process
GO:0019139	GO:0019139	20757	6	1411	1	22	3	1	FALSE	0.636364	0.636364	1.34025e-05	MF	cytokinin dehydrogenase activity
GO:0010289	GO:0010289	20757	3	1411	1	15	4	1	FALSE	0.637363	0.637363	0.0021978	BP	homogalacturonan biosynthetic process
GO:0009832	GO:0009832	20757	81	1411	7	159	14	2	FALSE	0.638121	0.638121	2.22786e-47	BP	plant-type cell wall biogenesis
GO:0009628	GO:0009628	20757	1394	1411	168	4083	501	1	FALSE	0.638132	0.638132	0	BP	response to abiotic stimulus
GO:0000279	GO:0000279	20757	84	1411	2	105	2	1	FALSE	0.638462	0.638462	1.56582e-22	BP	M phase
GO:0050688	GO:0050688	20757	4	1411	1	135	30	5	FALSE	0.63876	0.63876	7.55696e-08	BP	regulation of defense response to virus
GO:0061024	GO:0061024	20757	106	1411	6	1136	69	1	FALSE	0.638907	0.638907	2.43106e-152	BP	membrane organization
GO:0000989	GO:0000989	20757	39	1411	1	61	1	2	FALSE	0.639344	0.639344	4.51697e-17	MF	transcription factor binding transcription factor activity
GO:0009070	GO:0009070	20757	14	1411	2	191	28	2	FALSE	0.639759	0.639759	1.65162e-21	BP	serine family amino acid biosynthetic process
GO:0010363	GO:0010363	20757	13	1411	3	118	28	4	FALSE	0.64007	0.64007	1.43747e-17	BP	regulation of plant-type hypersensitive response
GO:0042578	GO:0042578	20757	338	1411	22	830	56	1	FALSE	0.640753	0.640753	8.62954e-243	MF	phosphoric ester hydrolase activity
GO:0034614	GO:0034614	20757	20	1411	3	91	14	2	FALSE	0.640954	0.640954	1.53042e-20	BP	cellular response to reactive oxygen species
GO:0005802	GO:0005802	20757	28	1411	2	86	6	1	FALSE	0.641024	0.641024	2.95809e-23	CC	trans-Golgi network
GO:0015216	GO:0015216	20757	5	1411	1	13	2	2	FALSE	0.641026	0.641026	0.000777001	MF	purine nucleotide transmembrane transporter activity
GO:0006949	GO:0006949	20757	13	1411	1	9678	735	2	FALSE	0.642084	0.642084	9.60658e-43	BP	syncytium formation
GO:0019953	GO:0019953	20757	63	1411	3	1049	54	1	FALSE	0.643536	0.643536	6.50868e-103	BP	sexual reproduction
GO:0015980	GO:0015980	20757	64	1411	6	1354	137	2	FALSE	0.644103	0.644103	2.17173e-111	BP	energy derivation by oxidation of organic compounds
GO:0042214	GO:0042214	20757	14	1411	1	119	8	1	FALSE	0.644475	0.644475	1.69114e-18	BP	terpene metabolic process
GO:0042598	GO:0042598	20757	33	1411	6	40	7	1	FALSE	0.644996	0.644996	5.36378e-08	CC	vesicular fraction
GO:0005097	GO:0005097	20757	20	1411	1	31	1	2	FALSE	0.645161	0.645161	1.18102e-08	MF	Rab GTPase activator activity
GO:0032273	GO:0032273	20757	13	1411	1	267	20	4	FALSE	0.645354	0.645354	2.39075e-22	BP	positive regulation of protein polymerization
GO:0019471	GO:0019471	20757	10	1411	1	1284	126	3	FALSE	0.645374	0.645374	3.08582e-25	BP	4-hydroxyproline metabolic process
GO:0006829	GO:0006829	20757	11	1411	1	94	8	2	FALSE	0.645661	0.645661	1.44839e-14	BP	zinc ion transport
GO:0005342	GO:0005342	20757	86	1411	9	707	79	2	FALSE	0.645755	0.645755	4.74054e-113	MF	organic acid transmembrane transporter activity
GO:0035725	GO:0035725	20757	38	1411	4	521	59	2	FALSE	0.646139	0.646139	1.20028e-58	BP	sodium ion transmembrane transport
GO:0016759	GO:0016759	20757	36	1411	3	128	11	1	FALSE	0.646323	0.646323	1.19989e-32	MF	cellulose synthase activity
GO:0006722	GO:0006722	20757	12	1411	1	90	7	1	FALSE	0.646397	0.646397	3.651e-15	BP	triterpenoid metabolic process
GO:0007178	GO:0007178	20757	11	1411	1	127	11	1	FALSE	0.646605	0.646605	4.49576e-16	BP	transmembrane receptor protein serine/threonine kinase signaling pathway
GO:0009061	GO:0009061	20757	9	1411	1	59	6	1	FALSE	0.647324	0.647324	7.95819e-11	BP	anaerobic respiration
GO:0071843	GO:0071843	20757	293	1411	11	1106	44	2	FALSE	0.648365	0.648365	7.38725e-277	BP	cellular component biogenesis at cellular level
GO:0070417	GO:0070417	20757	17	1411	2	673	84	2	FALSE	0.648394	0.648394	3.65848e-34	BP	cellular response to cold
GO:0019759	GO:0019759	20757	14	1411	3	55	12	2	FALSE	0.648642	0.648642	2.29698e-13	BP	glycosinolate catabolic process
GO:0019762	GO:0019762	20757	14	1411	3	55	12	2	FALSE	0.648642	0.648642	2.29698e-13	BP	glucosinolate catabolic process
GO:0004616	GO:0004616	20757	10	1411	1	125	12	1	FALSE	0.649943	0.649943	5.63802e-15	MF	phosphogluconate dehydrogenase (decarboxylating) activity
GO:0016881	GO:0016881	20757	263	1411	25	304	29	1	FALSE	0.65037	0.65037	8.99197e-52	MF	acid-amino acid ligase activity
GO:0010187	GO:0010187	20757	15	1411	1	140	9	4	FALSE	0.650834	0.650834	1.8288e-20	BP	negative regulation of seed germination
GO:0016782	GO:0016782	20757	23	1411	2	2418	227	1	FALSE	0.650919	0.650919	4.35093e-56	MF	transferase activity, transferring sulfur-containing groups
GO:0004312	GO:0004312	20757	15	1411	1	184	12	1	FALSE	0.651368	0.651368	2.5052e-22	MF	fatty acid synthase activity
GO:0030865	GO:0030865	20757	15	1411	1	125	8	1	FALSE	0.651663	0.651663	1.10317e-19	BP	cortical cytoskeleton organization
GO:0016049	GO:0016049	20757	253	1411	18	9678	736	2	FALSE	0.652129	0.652129	0	BP	cell growth
GO:0008374	GO:0008374	20757	32	1411	2	184	12	1	FALSE	0.652576	0.652576	1.54844e-36	MF	O-acyltransferase activity
GO:0009690	GO:0009690	20757	23	1411	2	1436	135	4	FALSE	0.652626	0.652626	7.49654e-51	BP	cytokinin metabolic process
GO:0052545	GO:0052545	20757	25	1411	9	26	9	1	FALSE	0.653846	0.653846	0.0384615	BP	callose localization
GO:0006813	GO:0006813	20757	57	1411	5	422	40	2	FALSE	0.65437	0.65437	4.85371e-72	BP	potassium ion transport
GO:0008443	GO:0008443	20757	11	1411	1	938	86	2	FALSE	0.654845	0.654845	8.56022e-26	MF	phosphofructokinase activity
GO:0045184	GO:0045184	20757	364	1411	31	1836	164	2	FALSE	0.655049	0.655049	0	BP	establishment of protein localization
GO:0006606	GO:0006606	20757	38	1411	3	145	12	4	FALSE	0.655173	0.655173	7.97097e-36	BP	protein import into nucleus
GO:0045010	GO:0045010	20757	12	1411	1	41	3	2	FALSE	0.657223	0.657223	1.26604e-10	BP	actin nucleation
GO:0048522	GO:0048522	20757	254	1411	18	9673	735	3	FALSE	0.657336	0.657336	0	BP	positive regulation of cellular process
GO:0000226	GO:0000226	20757	42	1411	2	182	9	2	FALSE	0.657411	0.657411	2.85803e-42	BP	microtubule cytoskeleton organization
GO:0048236	GO:0048236	20757	20	1411	1	527	27	2	FALSE	0.657617	0.657617	1.28368e-36	BP	plant-type spore development
GO:0034755	GO:0034755	20757	9	1411	1	529	59	2	FALSE	0.657999	0.657999	1.19778e-19	BP	iron ion transmembrane transport
GO:0019674	GO:0019674	20757	6	1411	1	33	5	1	FALSE	0.659849	0.659849	9.02879e-07	BP	NAD metabolic process
GO:0016032	GO:0016032	20757	15	1411	1	19629	1362	1	FALSE	0.660091	0.660091	5.31313e-53	BP	viral reproduction
GO:0010212	GO:0010212	20757	13	1411	1	508	40	1	FALSE	0.660243	0.660243	4.84494e-26	BP	response to ionizing radiation
GO:0010033	GO:0010033	20757	1172	1411	171	1977	293	1	FALSE	0.660548	0.660548	0	BP	response to organic substance
GO:0008565	GO:0008565	20757	127	1411	12	1043	106	2	FALSE	0.660752	0.660752	4.2843e-167	MF	protein transporter activity
GO:0071329	GO:0071329	20757	5	1411	1	38	7	2	FALSE	0.661493	0.661493	1.99226e-06	BP	cellular response to sucrose stimulus
GO:0007015	GO:0007015	20757	41	1411	3	70	5	1	FALSE	0.662165	0.662165	2.46924e-20	BP	actin filament organization
GO:0009970	GO:0009970	20757	10	1411	1	82	8	1	FALSE	0.664183	0.664183	4.67447e-13	BP	cellular response to sulfate starvation
GO:0048481	GO:0048481	20757	38	1411	2	1553	91	3	FALSE	0.66433	0.66433	4.48952e-77	BP	ovule development
GO:0009645	GO:0009645	20757	7	1411	1	79	11	1	FALSE	0.665565	0.665565	3.44976e-10	BP	response to low light intensity stimulus
GO:0016410	GO:0016410	20757	49	1411	3	184	12	1	FALSE	0.665673	0.665673	7.34418e-46	MF	N-acyltransferase activity
GO:0040008	GO:0040008	20757	74	1411	5	3690	278	2	FALSE	0.665898	0.665898	7.57924e-157	BP	regulation of growth
GO:0005365	GO:0005365	20757	4	1411	1	6	1	2	FALSE	0.666667	0.666667	0.0666667	MF	myo-inositol transmembrane transporter activity
GO:0015798	GO:0015798	20757	4	1411	1	6	1	1	FALSE	0.666667	0.666667	0.0666667	BP	myo-inositol transport
GO:0015840	GO:0015840	20757	4	1411	1	6	1	1	FALSE	0.666667	0.666667	0.0666667	BP	urea transport
GO:0050302	GO:0050302	20757	2	1411	1	3	1	1	FALSE	0.666667	0.666667	0.333333	MF	indole-3-acetaldehyde oxidase activity
GO:0046592	GO:0046592	20757	2	1411	1	3	1	1	FALSE	0.666667	0.666667	0.333333	MF	polyamine oxidase activity
GO:0006873	GO:0006873	20757	73	1411	10	114	16	2	FALSE	0.667657	0.667657	5.87903e-32	BP	cellular ion homeostasis
GO:0006325	GO:0006325	20757	174	1411	4	227	5	1	FALSE	0.667943	0.667943	4.2515e-53	BP	chromatin organization
GO:0030003	GO:0030003	20757	66	1411	9	94	13	2	FALSE	0.668393	0.668393	1.5263e-24	BP	cellular cation homeostasis
GO:0009566	GO:0009566	20757	21	1411	1	1045	53	2	FALSE	0.668429	0.668429	2.48172e-44	BP	fertilization
GO:0010286	GO:0010286	20757	27	1411	4	144	23	1	FALSE	0.669113	0.669113	7.78844e-30	BP	heat acclimation
GO:0072502	GO:0072502	20757	4	1411	1	14	3	2	FALSE	0.67033	0.67033	0.000999001	BP	cellular trivalent inorganic anion homeostasis
GO:0030643	GO:0030643	20757	4	1411	1	14	3	2	FALSE	0.67033	0.67033	0.000999001	BP	cellular phosphate ion homeostasis
GO:0015193	GO:0015193	20757	3	1411	1	14	4	3	FALSE	0.67033	0.67033	0.00274725	MF	L-proline transmembrane transporter activity
GO:0048831	GO:0048831	20757	16	1411	1	528	35	2	FALSE	0.671712	0.671712	7.21374e-31	BP	regulation of shoot development
GO:0051817	GO:0051817	20757	12	1411	2	25	4	2	FALSE	0.672174	0.672174	1.92297e-07	BP	modification of morphology or physiology of other organism involved in symbiotic interaction
GO:0008092	GO:0008092	20757	104	1411	8	2013	171	1	FALSE	0.672178	0.672178	3.88063e-177	MF	cytoskeletal protein binding
GO:0015370	GO:0015370	20757	8	1411	1	134	17	2	FALSE	0.672727	0.672727	4.79924e-13	MF	solute:sodium symporter activity
GO:0003950	GO:0003950	20757	8	1411	1	42	5	1	FALSE	0.672897	0.672897	8.47241e-09	MF	NAD+ ADP-ribosyltransferase activity
GO:0019359	GO:0019359	20757	7	1411	1	37	5	2	FALSE	0.673074	0.673074	9.71301e-08	BP	nicotinamide nucleotide biosynthetic process
GO:0015300	GO:0015300	20757	67	1411	8	121	15	1	FALSE	0.67423	0.67423	1.04013e-35	MF	solute:solute antiporter activity
GO:0009699	GO:0009699	20757	114	1411	21	280	54	3	FALSE	0.674706	0.674706	1.36543e-81	BP	phenylpropanoid biosynthetic process
GO:0001101	GO:0001101	20757	7	1411	1	1977	293	1	FALSE	0.675254	0.675254	4.31521e-20	BP	response to acid
GO:0007166	GO:0007166	20757	152	1411	12	1118	96	1	FALSE	0.676641	0.676641	2.68359e-192	BP	cell surface receptor signaling pathway
GO:0048527	GO:0048527	20757	66	1411	11	73	12	1	FALSE	0.676697	0.676697	6.13742e-10	BP	lateral root development
GO:0015031	GO:0015031	20757	364	1411	31	1808	163	2	FALSE	0.677619	0.677619	0	BP	protein transport
GO:0046149	GO:0046149	20757	13	1411	1	1300	108	2	FALSE	0.67793	0.67793	2.18353e-31	BP	pigment catabolic process
GO:0016702	GO:0016702	20757	25	1411	3	86	11	2	FALSE	0.678101	0.678101	3.24974e-22	MF	oxidoreductase activity, acting on single donors with incorporation of molecular oxygen, incorporation of two atoms of oxygen
GO:0006835	GO:0006835	20757	11	1411	1	97	9	1	FALSE	0.67823	0.67823	1.00534e-14	BP	dicarboxylic acid transport
GO:0010154	GO:0010154	20757	468	1411	19	804	34	1	FALSE	0.679032	0.679032	1.75423e-236	BP	fruit development
GO:0006801	GO:0006801	20757	13	1411	1	54	4	1	FALSE	0.67978	0.67978	9.02384e-13	BP	superoxide metabolic process
GO:0006914	GO:0006914	20757	29	1411	2	1057	83	1	FALSE	0.680044	0.680044	2.61035e-57	BP	autophagy
GO:0048582	GO:0048582	20757	42	1411	2	1009	55	3	FALSE	0.681284	0.681284	2.29102e-75	BP	positive regulation of post-embryonic development
GO:0016469	GO:0016469	20757	22	1411	1	1682	85	2	FALSE	0.6828	0.6828	1.38834e-50	CC	proton-transporting two-sector ATPase complex
GO:0032879	GO:0032879	20757	71	1411	5	5138	412	2	FALSE	0.683965	0.683965	4.72386e-162	BP	regulation of localization
GO:0006099	GO:0006099	20757	15	1411	3	21	4	2	FALSE	0.684211	0.684211	1.84284e-05	BP	tricarboxylic acid cycle
GO:0070972	GO:0070972	20757	16	1411	1	137	9	1	FALSE	0.68465	0.68465	3.3784e-21	BP	protein localization in endoplasmic reticulum
GO:0010449	GO:0010449	20757	12	1411	1	289	26	2	FALSE	0.684784	0.684784	1.77863e-21	BP	root meristem growth
GO:0009528	GO:0009528	20757	47	1411	2	275	13	2	FALSE	0.684786	0.684786	3.7713e-54	CC	plastid inner membrane
GO:0045824	GO:0045824	20757	5	1411	1	293	60	4	FALSE	0.684805	0.684805	5.75098e-11	BP	negative regulation of innate immune response
GO:0008509	GO:0008509	20757	107	1411	12	502	61	2	FALSE	0.685069	0.685069	2.56293e-112	MF	anion transmembrane transporter activity
GO:0022611	GO:0022611	20757	17	1411	1	1969	129	1	FALSE	0.685507	0.685507	3.79291e-42	BP	dormancy process
GO:0004675	GO:0004675	20757	11	1411	1	645	64	3	FALSE	0.686199	0.686199	5.41046e-24	MF	transmembrane receptor protein serine/threonine kinase activity
GO:0010197	GO:0010197	20757	16	1411	3	18	3	2	FALSE	0.686275	0.686275	0.00653595	BP	polar nucleus fusion
GO:0019932	GO:0019932	20757	22	1411	1	244	12	1	FALSE	0.687019	0.687019	8.95332e-32	BP	second-messenger-mediated signaling
GO:0060589	GO:0060589	20757	86	1411	5	942	62	2	FALSE	0.687063	0.687063	2.2617e-124	MF	nucleoside-triphosphatase regulator activity
GO:0016846	GO:0016846	20757	34	1411	4	281	37	1	FALSE	0.687283	0.687283	1.31178e-44	MF	carbon-sulfur lyase activity
GO:0006826	GO:0006826	20757	18	1411	1	57	3	1	FALSE	0.687662	0.687662	3.22242e-15	BP	iron ion transport
GO:0071731	GO:0071731	20757	15	1411	2	524	79	1	FALSE	0.688378	0.688378	2.59638e-29	BP	response to nitric oxide
GO:0008083	GO:0008083	20757	10	1411	1	50	5	1	FALSE	0.689437	0.689437	9.73494e-11	MF	growth factor activity
GO:0045275	GO:0045275	20757	17	1411	1	7930	527	4	FALSE	0.689718	0.689718	1.86585e-52	CC	respiratory chain complex III
GO:0006779	GO:0006779	20757	54	1411	2	176	7	3	FALSE	0.689867	0.689867	1.15187e-46	BP	porphyrin-containing compound biosynthetic process
GO:0016567	GO:0016567	20757	255	1411	26	266	27	1	FALSE	0.690865	0.690865	1.04342e-19	BP	protein ubiquitination
GO:0016615	GO:0016615	20757	13	1411	1	145	12	1	FALSE	0.691077	0.691077	8.65236e-19	MF	malate dehydrogenase activity
GO:0016197	GO:0016197	20757	16	1411	1	516	36	2	FALSE	0.691164	0.691164	1.04773e-30	BP	endosome transport
GO:0006310	GO:0006310	20757	68	1411	1	384	6	1	FALSE	0.692075	0.692075	2.52411e-77	BP	DNA recombination
GO:0046283	GO:0046283	20757	30	1411	2	149	11	2	FALSE	0.692166	0.692166	3.88213e-32	BP	anthocyanin metabolic process
GO:0042439	GO:0042439	20757	10	1411	1	265	29	2	FALSE	0.692842	0.692842	2.52319e-18	BP	ethanolamine-containing compound metabolic process
GO:0016818	GO:0016818	20757	791	1411	47	797	47	1	FALSE	0.69359	0.69359	2.8627e-15	MF	hydrolase activity, acting on acid anhydrides, in phosphorus-containing anhydrides
GO:0040034	GO:0040034	20757	32	1411	1	346	12	1	FALSE	0.694087	0.694087	6.48802e-46	BP	regulation of development, heterochronic
GO:0010305	GO:0010305	20757	19	1411	1	43	2	1	FALSE	0.694352	0.694352	1.24926e-12	BP	leaf vascular tissue pattern formation
GO:0071805	GO:0071805	20757	50	1411	5	521	59	2	FALSE	0.694358	0.694358	4.96926e-71	BP	potassium ion transmembrane transport
GO:0009933	GO:0009933	20757	48	1411	1	148	3	2	FALSE	0.694558	0.694558	4.53207e-40	BP	meristem structural organization
GO:0046148	GO:0046148	20757	99	1411	6	3761	261	2	FALSE	0.694614	0.694614	3.80267e-198	BP	pigment biosynthetic process
GO:0008237	GO:0008237	20757	71	1411	4	438	28	1	FALSE	0.695085	0.695085	9.8394e-84	MF	metallopeptidase activity
GO:0030834	GO:0030834	20757	5	1411	1	21	4	3	FALSE	0.695906	0.695906	4.91425e-05	BP	regulation of actin filament depolymerization
GO:0030497	GO:0030497	20757	7	1411	1	118	18	1	FALSE	0.69638	0.69638	1.89673e-11	BP	fatty acid elongation
GO:0033015	GO:0033015	20757	16	1411	1	676	48	3	FALSE	0.696458	0.696458	1.31572e-32	BP	tetrapyrrole catabolic process
GO:0009757	GO:0009757	20757	7	1411	1	35	5	2	FALSE	0.697257	0.697257	1.48709e-07	BP	hexose mediated signaling
GO:0006787	GO:0006787	20757	16	1411	1	91	6	3	FALSE	0.697914	0.697914	3.83932e-18	BP	porphyrin-containing compound catabolic process
GO:0042802	GO:0042802	20757	157	1411	12	2013	171	1	FALSE	0.699264	0.699264	1.19972e-238	MF	identical protein binding
GO:0009251	GO:0009251	20757	16	1411	1	118	8	2	FALSE	0.700221	0.700221	4.29417e-20	BP	glucan catabolic process
GO:0006098	GO:0006098	20757	23	1411	3	64	9	2	FALSE	0.700955	0.700955	6.81564e-18	BP	pentose-phosphate shunt
GO:0042759	GO:0042759	20757	7	1411	1	129	20	2	FALSE	0.701881	0.701881	1.00051e-11	BP	long-chain fatty acid biosynthetic process
GO:0005385	GO:0005385	20757	10	1411	1	66	7	3	FALSE	0.702208	0.702208	4.73977e-12	MF	zinc ion transmembrane transporter activity
GO:0071577	GO:0071577	20757	10	1411	1	521	59	2	FALSE	0.702704	0.702704	2.68613e-21	BP	zinc ion transmembrane transport
GO:0009653	GO:0009653	20757	537	1411	33	1969	129	2	FALSE	0.704953	0.704953	0	BP	anatomical structure morphogenesis
GO:0031329	GO:0031329	20757	65	1411	4	2938	213	3	FALSE	0.705313	0.705313	6.34898e-135	BP	regulation of cellular catabolic process
GO:0022610	GO:0022610	20757	17	1411	1	19629	1362	1	FALSE	0.70566	0.70566	3.75672e-59	BP	biological adhesion
GO:0016891	GO:0016891	20757	30	1411	2	47	3	2	FALSE	0.706445	0.706445	3.64805e-13	MF	endoribonuclease activity, producing 5'-phosphomonoesters
GO:0009595	GO:0009595	20757	5	1411	1	690	150	2	FALSE	0.707607	0.707607	7.78473e-13	BP	detection of biotic stimulus
GO:0016454	GO:0016454	20757	3	1411	1	10	3	2	FALSE	0.708333	0.708333	0.00833333	MF	C-palmitoyltransferase activity
GO:0015119	GO:0015119	20757	3	1411	1	10	3	1	FALSE	0.708333	0.708333	0.00833333	MF	hexose phosphate transmembrane transporter activity
GO:0002697	GO:0002697	20757	4	1411	1	92	24	2	FALSE	0.70854	0.70854	3.5789e-07	BP	regulation of immune effector process
GO:0009631	GO:0009631	20757	22	1411	2	281	30	1	FALSE	0.709051	0.709051	3.51331e-33	BP	cold acclimation
GO:0009166	GO:0009166	20757	571	1411	40	737	53	2	FALSE	0.709538	0.709538	5.10014e-170	BP	nucleotide catabolic process
GO:0044087	GO:0044087	20757	34	1411	2	3965	283	2	FALSE	0.709892	0.709892	1.55424e-84	BP	regulation of cellular component biogenesis
GO:0015780	GO:0015780	20757	15	1411	2	118	18	1	FALSE	0.710099	0.710099	2.76437e-19	BP	nucleotide-sugar transport
GO:0051540	GO:0051540	20757	33	1411	2	7553	556	1	FALSE	0.710164	0.710164	9.7982e-92	MF	metal cluster binding
GO:0035601	GO:0035601	20757	13	1411	1	1588	144	1	FALSE	0.710814	0.710814	1.60181e-32	BP	protein deacylation
GO:0042646	GO:0042646	20757	26	1411	1	1146	53	3	FALSE	0.712088	0.712088	1.55205e-53	CC	plastid nucleoid
GO:0004553	GO:0004553	20757	292	1411	24	325	27	1	FALSE	0.712116	0.712116	5.98227e-46	MF	hydrolase activity, hydrolyzing O-glycosyl compounds
GO:0005739	GO:0005739	20757	799	1411	50	6926	462	2	FALSE	0.712612	0.712612	0	CC	mitochondrion
GO:0010179	GO:0010179	20757	2	1411	1	7	3	1	FALSE	0.714286	0.714286	0.047619	MF	IAA-Ala conjugate hydrolase activity
GO:0009228	GO:0009228	20757	5	1411	1	7	1	2	FALSE	0.714286	0.714286	0.047619	BP	thiamine biosynthetic process
GO:0015809	GO:0015809	20757	6	1411	2	7	2	1	FALSE	0.714286	0.714286	0.142857	BP	arginine transport
GO:0016655	GO:0016655	20757	29	1411	3	71	8	1	FALSE	0.715184	0.715184	1.46068e-20	MF	oxidoreductase activity, acting on NADH or NADPH, quinone or similar compound as acceptor
GO:0016835	GO:0016835	20757	107	1411	13	281	37	1	FALSE	0.715425	0.715425	1.67216e-80	MF	carbon-oxygen lyase activity
GO:0016857	GO:0016857	20757	28	1411	2	33	2	1	FALSE	0.715909	0.715909	4.21344e-06	MF	racemase and epimerase activity, acting on carbohydrates and derivatives
GO:0003924	GO:0003924	20757	164	1411	9	762	47	2	FALSE	0.715915	0.715915	1.27682e-171	MF	GTPase activity
GO:0000229	GO:0000229	20757	18	1411	1	5408	365	2	FALSE	0.716306	0.716306	4.20708e-52	CC	cytoplasmic chromosome
GO:0006612	GO:0006612	20757	27	1411	2	140	12	1	FALSE	0.716814	0.716814	1.80472e-29	BP	protein targeting to membrane
GO:0015837	GO:0015837	20757	75	1411	8	375	45	2	FALSE	0.717327	0.717327	6.20752e-81	BP	amine transport
GO:0015711	GO:0015711	20757	39	1411	4	130	15	1	FALSE	0.717534	0.717534	4.26451e-34	BP	organic anion transport
GO:0010243	GO:0010243	20757	8	1411	1	1172	171	2	FALSE	0.717986	0.717986	1.16011e-20	BP	response to organic nitrogen
GO:0051241	GO:0051241	20757	16	1411	1	2117	161	3	FALSE	0.719243	0.719243	1.3607e-40	BP	negative regulation of multicellular organismal process
GO:0045454	GO:0045454	20757	94	1411	6	3198	240	2	FALSE	0.72009	0.72009	1.50405e-183	BP	cell redox homeostasis
GO:0030276	GO:0030276	20757	29	1411	2	2013	171	1	FALSE	0.720835	0.720835	1.67139e-65	MF	clathrin binding
GO:0046912	GO:0046912	20757	16	1411	1	229	17	1	FALSE	0.721482	0.721482	6.25382e-25	MF	transferase activity, transferring acyl groups, acyl groups converted into alkyl on transfer
GO:0006066	GO:0006066	20757	225	1411	18	1640	145	1	FALSE	0.721924	0.721924	5.76527e-284	BP	alcohol metabolic process
GO:0055075	GO:0055075	20757	6	1411	1	65	12	2	FALSE	0.722061	0.722061	1.21067e-08	BP	potassium ion homeostasis
GO:0009916	GO:0009916	20757	4	1411	1	9	2	1	FALSE	0.722222	0.722222	0.00793651	MF	alternative oxidase activity
GO:0009685	GO:0009685	20757	24	1411	3	310	46	2	FALSE	0.723712	0.723712	2.49371e-36	BP	gibberellin metabolic process
GO:0043933	GO:0043933	20757	222	1411	12	1136	69	1	FALSE	0.726923	0.726923	6.46576e-243	BP	macromolecular complex subunit organization
GO:0009416	GO:0009416	20757	495	1411	39	508	40	1	FALSE	0.7272	0.7272	4.84494e-26	BP	response to light stimulus
GO:0045492	GO:0045492	20757	14	1411	3	19	4	2	FALSE	0.727812	0.727812	8.59993e-05	BP	xylan biosynthetic process
GO:0008233	GO:0008233	20757	469	1411	29	2573	173	1	FALSE	0.728007	0.728007	0	MF	peptidase activity
GO:0072525	GO:0072525	20757	11	1411	1	497	55	3	FALSE	0.728573	0.728573	9.76424e-23	BP	pyridine-containing compound biosynthetic process
GO:0004629	GO:0004629	20757	17	1411	1	76	5	2	FALSE	0.729016	0.729016	2.61618e-17	MF	phospholipase C activity
GO:0072655	GO:0072655	20757	20	1411	1	89	5	2	FALSE	0.729242	0.729242	2.52196e-20	BP	establishment of protein localization in mitochondrion
GO:0034765	GO:0034765	20757	43	1411	4	531	59	3	FALSE	0.729595	0.729595	2.297e-64	BP	regulation of ion transmembrane transport
GO:0010044	GO:0010044	20757	16	1411	2	420	64	1	FALSE	0.730434	0.730434	2.98037e-29	BP	response to aluminum ion
GO:0031668	GO:0031668	20757	118	1411	10	1635	159	4	FALSE	0.730454	0.730454	2.26331e-183	BP	cellular response to extracellular stimulus
GO:0033293	GO:0033293	20757	15	1411	2	65	10	1	FALSE	0.732681	0.732681	4.82219e-15	MF	monocarboxylic acid binding
GO:0048509	GO:0048509	20757	66	1411	2	354	13	2	FALSE	0.733166	0.733166	2.0531e-73	BP	regulation of meristem development
GO:0032555	GO:0032555	20757	1418	1411	106	1422	106	2	FALSE	0.733293	0.733293	5.8945e-12	MF	purine ribonucleotide binding
GO:0060249	GO:0060249	20757	11	1411	1	252	28	1	FALSE	0.733859	0.733859	1.91373e-19	BP	anatomical structure homeostasis
GO:0045089	GO:0045089	20757	33	1411	6	286	60	4	FALSE	0.734075	0.734075	5.15945e-44	BP	positive regulation of innate immune response
GO:0009593	GO:0009593	20757	25	1411	3	1994	293	2	FALSE	0.734441	0.734441	5.79597e-58	BP	detection of chemical stimulus
GO:0006825	GO:0006825	20757	20	1411	1	57	3	1	FALSE	0.73445	0.73445	8.26262e-16	BP	copper ion transport
GO:0003697	GO:0003697	20757	26	1411	1	54	2	1	FALSE	0.735849	0.735849	5.3265e-16	MF	single-stranded DNA binding
GO:0016675	GO:0016675	20757	12	1411	1	1173	123	1	FALSE	0.737086	0.737086	7.46925e-29	MF	oxidoreductase activity, acting on a heme group of donors
GO:0015002	GO:0015002	20757	12	1411	1	1173	123	1	FALSE	0.737086	0.737086	7.46925e-29	MF	heme-copper terminal oxidase activity
GO:0048610	GO:0048610	20757	199	1411	13	9902	742	2	FALSE	0.737111	0.737111	0	BP	cellular process involved in reproduction
GO:0006818	GO:0006818	20757	223	1411	18	1808	163	1	FALSE	0.737329	0.737329	1.7719e-292	BP	hydrogen transport
GO:0019048	GO:0019048	20757	9	1411	1	26	3	2	FALSE	0.738462	0.738462	3.20046e-07	BP	virus-host interaction
GO:0007155	GO:0007155	20757	17	1411	1	9666	734	2	FALSE	0.739126	0.739126	6.42669e-54	BP	cell adhesion
GO:0022403	GO:0022403	20757	105	1411	2	158	3	1	FALSE	0.739337	0.739337	2.49442e-43	BP	cell cycle phase
GO:0051607	GO:0051607	20757	29	1411	5	783	160	3	FALSE	0.73992	0.73992	1.80061e-53	BP	defense response to virus
GO:0016854	GO:0016854	20757	33	1411	2	215	16	1	FALSE	0.739987	0.739987	1.23872e-39	MF	racemase and epimerase activity
GO:0009415	GO:0009415	20757	238	1411	29	2739	366	2	FALSE	0.741133	0.741133	0	BP	response to water
GO:0007005	GO:0007005	20757	42	1411	1	652	20	1	FALSE	0.741329	0.741329	3.43051e-67	BP	mitochondrion organization
GO:0015036	GO:0015036	20757	53	1411	4	97	8	1	FALSE	0.741376	0.741376	1.18136e-28	MF	disulfide oxidoreductase activity
GO:0022832	GO:0022832	20757	38	1411	4	85	10	2	FALSE	0.7416	0.7416	4.80159e-25	MF	voltage-gated channel activity
GO:0005375	GO:0005375	20757	13	1411	1	208	20	3	FALSE	0.742287	0.742287	6.69393e-21	MF	copper ion transmembrane transporter activity
GO:0009813	GO:0009813	20757	54	1411	8	128	21	2	FALSE	0.742373	0.742373	1.9802e-37	BP	flavonoid biosynthetic process
GO:0015718	GO:0015718	20757	13	1411	1	97	9	1	FALSE	0.742408	0.742408	2.14547e-16	BP	monocarboxylic acid transport
GO:0019852	GO:0019852	20757	11	1411	1	685	79	2	FALSE	0.742956	0.742956	2.77721e-24	BP	L-ascorbic acid metabolic process
GO:0030004	GO:0030004	20757	8	1411	1	74	11	2	FALSE	0.743031	0.743031	6.63505e-11	BP	cellular monovalent inorganic cation homeostasis
GO:0006470	GO:0006470	20757	69	1411	5	1793	158	2	FALSE	0.743272	0.743272	2.05062e-126	BP	protein dephosphorylation
GO:0009065	GO:0009065	20757	12	1411	1	71	7	2	FALSE	0.743476	0.743476	7.81083e-14	BP	glutamine family amino acid catabolic process
GO:0045259	GO:0045259	20757	20	1411	1	7387	486	2	FALSE	0.744088	0.744088	1.06646e-59	CC	proton-transporting ATP synthase complex
GO:0005313	GO:0005313	20757	3	1411	1	12	4	3	FALSE	0.745455	0.745455	0.00454545	MF	L-glutamate transmembrane transporter activity
GO:0015385	GO:0015385	20757	24	1411	2	45	4	2	FALSE	0.745595	0.745595	2.64995e-13	MF	sodium:hydrogen antiporter activity
GO:0016853	GO:0016853	20757	215	1411	16	7063	599	1	FALSE	0.74599	0.74599	0	MF	isomerase activity
GO:0005275	GO:0005275	20757	63	1411	6	834	95	3	FALSE	0.7474	0.7474	2.02851e-96	MF	amine transmembrane transporter activity
GO:0015198	GO:0015198	20757	21	1411	3	61	10	2	FALSE	0.747831	0.747831	8.21267e-17	MF	oligopeptide transporter activity
GO:0071365	GO:0071365	20757	53	1411	4	541	50	2	FALSE	0.747832	0.747832	8.22817e-75	BP	cellular response to auxin stimulus
GO:0042732	GO:0042732	20757	5	1411	1	27	6	1	FALSE	0.747938	0.747938	1.2387e-05	BP	D-xylose metabolic process
GO:0019758	GO:0019758	20757	34	1411	6	176	36	3	FALSE	0.749072	0.749072	4.02096e-37	BP	glycosinolate biosynthetic process
GO:0015297	GO:0015297	20757	121	1411	15	238	32	1	FALSE	0.749197	0.749197	4.5311e-71	MF	antiporter activity
GO:0072523	GO:0072523	20757	578	1411	41	711	52	3	FALSE	0.749669	0.749669	4.01422e-148	BP	purine-containing compound catabolic process
GO:0080090	GO:0080090	20757	1921	1411	131	7441	531	2	FALSE	0.749759	0.749759	0	BP	regulation of primary metabolic process
GO:0043229	GO:0043229	20757	6185	1411	402	7390	486	2	FALSE	0.749926	0.749926	0	CC	intracellular organelle
GO:0052634	GO:0052634	20757	3	1411	1	4	1	1	FALSE	0.75	0.75	0.25	MF	C-19 gibberellin 2-beta-dioxygenase activity
GO:0019805	GO:0019805	20757	1	1411	1	4	3	2	FALSE	0.75	0.75	0.25	BP	quinolinate biosynthetic process
GO:0008964	GO:0008964	20757	3	1411	1	4	1	1	FALSE	0.75	0.75	0.25	MF	phosphoenolpyruvate carboxylase activity
GO:0030523	GO:0030523	20757	6	1411	1	8	1	1	FALSE	0.75	0.75	0.0357143	MF	dihydrolipoamide S-acyltransferase activity
GO:0030136	GO:0030136	20757	24	1411	1	32	1	1	FALSE	0.75	0.75	9.50724e-08	CC	clathrin-coated vesicle
GO:0009750	GO:0009750	20757	12	1411	2	32	6	1	FALSE	0.75192	0.75192	4.42884e-09	BP	response to fructose stimulus
GO:0009826	GO:0009826	20757	172	1411	11	301	21	3	FALSE	0.75476	0.75476	1.15262e-88	BP	unidimensional cell growth
GO:0015301	GO:0015301	20757	11	1411	1	163	19	2	FALSE	0.755851	0.755851	2.61147e-17	MF	anion:anion antiporter activity
GO:0071322	GO:0071322	20757	38	1411	5	570	91	2	FALSE	0.756311	0.756311	3.49184e-60	BP	cellular response to carbohydrate stimulus
GO:0022603	GO:0022603	20757	48	1411	2	767	42	2	FALSE	0.756464	0.756464	1.88817e-77	BP	regulation of anatomical structure morphogenesis
GO:0008324	GO:0008324	20757	352	1411	37	594	66	2	FALSE	0.757031	0.757031	1.30243e-173	MF	cation transmembrane transporter activity
GO:0009697	GO:0009697	20757	8	1411	1	509	82	3	FALSE	0.757315	0.757315	9.45773e-18	BP	salicylic acid biosynthetic process
GO:0071917	GO:0071917	20757	4	1411	1	15	4	2	FALSE	0.758242	0.758242	0.000732601	MF	triose-phosphate transmembrane transporter activity
GO:0010306	GO:0010306	20757	4	1411	1	15	4	1	FALSE	0.758242	0.758242	0.000732601	BP	rhamnogalacturonan II biosynthetic process
GO:0015717	GO:0015717	20757	4	1411	1	15	4	1	FALSE	0.758242	0.758242	0.000732601	BP	triose phosphate transport
GO:0032870	GO:0032870	20757	344	1411	38	1000	119	3	FALSE	0.75869	0.75869	1.09893e-278	BP	cellular response to hormone stimulus
GO:0072329	GO:0072329	20757	36	1411	4	351	48	2	FALSE	0.758987	0.758987	5.58054e-50	BP	monocarboxylic acid catabolic process
GO:0005096	GO:0005096	20757	47	1411	2	189	10	4	FALSE	0.760609	0.760609	1.3682e-45	MF	GTPase activator activity
GO:2000242	GO:2000242	20757	42	1411	2	1352	86	3	FALSE	0.760977	0.760977	8.43538e-81	BP	negative regulation of reproductive process
GO:0009908	GO:0009908	20757	312	1411	15	1015	55	2	FALSE	0.762461	0.762461	3.88452e-271	BP	flower development
GO:0010817	GO:0010817	20757	140	1411	14	453	51	1	FALSE	0.764038	0.764038	5.53335e-121	BP	regulation of hormone levels
GO:0010431	GO:0010431	20757	33	1411	1	483	20	2	FALSE	0.764268	0.764268	7.1484e-52	BP	seed maturation
GO:0015491	GO:0015491	20757	45	1411	4	48	4	1	FALSE	0.765726	0.765726	5.78168e-05	MF	cation:cation antiporter activity
GO:0019200	GO:0019200	20757	37	1411	3	1188	125	2	FALSE	0.766431	0.766431	4.13551e-71	MF	carbohydrate kinase activity
GO:0046835	GO:0046835	20757	38	1411	3	1625	167	2	FALSE	0.766783	0.766783	7.86027e-78	BP	carbohydrate phosphorylation
GO:0012505	GO:0012505	20757	190	1411	12	8836	659	1	FALSE	0.766856	0.766856	0	CC	endomembrane system
GO:0071215	GO:0071215	20757	108	1411	11	593	70	2	FALSE	0.766964	0.766964	1.3982e-121	BP	cellular response to abscisic acid stimulus
GO:0009894	GO:0009894	20757	68	1411	4	3312	250	2	FALSE	0.767103	0.767103	2.13341e-143	BP	regulation of catabolic process
GO:0015672	GO:0015672	20757	285	1411	25	469	44	1	FALSE	0.767247	0.767247	1.0018e-135	BP	monovalent inorganic cation transport
GO:0006571	GO:0006571	20757	5	1411	1	14	3	2	FALSE	0.769231	0.769231	0.0004995	BP	tyrosine biosynthetic process
GO:0019430	GO:0019430	20757	10	1411	1	13	1	2	FALSE	0.769231	0.769231	0.0034965	BP	removal of superoxide radicals
GO:0047617	GO:0047617	20757	10	1411	1	13	1	1	FALSE	0.769231	0.769231	0.0034965	MF	acyl-CoA hydrolase activity
GO:0005694	GO:0005694	20757	132	1411	4	864	33	1	FALSE	0.769265	0.769265	1.03194e-159	CC	chromosome
GO:0070585	GO:0070585	20757	20	1411	1	137	9	1	FALSE	0.769454	0.769454	1.92673e-24	BP	protein localization in mitochondrion
GO:0010119	GO:0010119	20757	37	1411	2	3149	232	2	FALSE	0.769471	0.769471	6.28864e-87	BP	regulation of stomatal movement
GO:0010114	GO:0010114	20757	52	1411	2	168	8	1	FALSE	0.769728	0.769728	1.08343e-44	BP	response to red light
GO:0007018	GO:0007018	20757	43	1411	1	112	3	2	FALSE	0.770121	0.770121	5.23594e-32	BP	microtubule-based movement
GO:0016688	GO:0016688	20757	8	1411	1	81	13	1	FALSE	0.770179	0.770179	3.10904e-11	MF	L-ascorbate peroxidase activity
GO:0071326	GO:0071326	20757	9	1411	1	57	8	2	FALSE	0.771637	0.771637	1.11155e-10	BP	cellular response to monosaccharide stimulus
GO:0015326	GO:0015326	20757	13	1411	1	397	42	2	FALSE	0.771773	0.771773	1.24808e-24	MF	cationic amino acid transmembrane transporter activity
GO:0035194	GO:0035194	20757	44	1411	1	57	1	2	FALSE	0.77193	0.77193	4.08447e-13	BP	posttranscriptional gene silencing by RNA
GO:0009749	GO:0009749	20757	27	1411	5	32	6	1	FALSE	0.772088	0.772088	4.96584e-06	BP	response to glucose stimulus
GO:0043547	GO:0043547	20757	47	1411	2	168	9	3	FALSE	0.773172	0.773172	8.28706e-43	BP	positive regulation of GTPase activity
GO:0016485	GO:0016485	20757	24	1411	1	31	1	1	FALSE	0.774194	0.774194	3.8029e-07	BP	protein processing
GO:0032502	GO:0032502	20757	1969	1411	129	19629	1362	1	FALSE	0.774869	0.774869	0	BP	developmental process
GO:0050790	GO:0050790	20757	318	1411	23	8778	723	3	FALSE	0.775206	0.775206	0	BP	regulation of catalytic activity
GO:0004499	GO:0004499	20757	21	1411	2	53	6	1	FALSE	0.776322	0.776322	3.14479e-15	MF	N,N-dimethylaniline monooxygenase activity
GO:0035251	GO:0035251	20757	85	1411	6	229	19	2	FALSE	0.776575	0.776575	4.63515e-65	MF	UDP-glucosyltransferase activity
GO:0050826	GO:0050826	20757	13	1411	1	281	30	1	FALSE	0.777311	0.777311	1.21193e-22	BP	response to freezing
GO:0004749	GO:0004749	20757	5	1411	1	10	2	1	FALSE	0.777778	0.777778	0.00396825	MF	ribose phosphate diphosphokinase activity
[truncated: 766 more rows]
